# Supplementary material for: The Joint Simon task is not joint for capuchin monkeys
Source: Sci Rep. 2024 Mar 11;14:5937. doi: 10.1038/s41598-024-55885-x (PMC10928181; doi:10.1038/s41598-024-55885-x)
Supplement: Supplementary file 1 — Supplementary Information. [file 41598_2024_55885_MOESM1_ESM.xlsx]

## Sheet: exp1
dyad	monkey	date	study	side	condition	round	order	trial_number	trial_type	compatibility	monkey_response	latency	side_correct	orange_or_blue	correct_fromprogram	correct_rv
gambitandnala	Gambit	2022-03-19	joint_simon	right	full	1	1	1	1	compatible	right	2.68	right	1	1	correct
gambitandnala	Gambit	2022-03-19	joint_simon	right	full	1	1	2	2	compatible	right	2.41	left	2	0	incorrect
gambitandnala	Gambit	2022-03-19	joint_simon	right	full	1	1	3	3	incompatible	right	4.07	right	1	1	correct
gambitandnala	Gambit	2022-03-19	joint_simon	right	full	1	1	4	4	incompatible	right	2.98	left	2	0	incorrect
gambitandnala	Gambit	2022-03-19	joint_simon	right	full	1	1	5	1	compatible	right	3.82	right	1	1	correct
gambitandnala	Gambit	2022-03-19	joint_simon	right	full	1	1	6	4	incompatible	right	4.97	left	2	0	incorrect
gambitandnala	Gambit	2022-03-19	joint_simon	right	full	1	1	7	2	compatible	right	2.11	left	2	0	incorrect
gambitandnala	Gambit	2022-03-19	joint_simon	right	full	1	1	8	3	incompatible	right	1.2	right	1	1	correct
gambitandnala	Gambit	2022-03-19	joint_simon	right	full	1	1	9	2	compatible	right	2.03	left	2	0	incorrect
gambitandnala	Gambit	2022-03-19	joint_simon	right	full	1	1	10	3	incompatible	right	1.38	right	1	1	correct
gambitandnala	Gambit	2022-03-19	joint_simon	right	full	1	1	11	2	compatible	right	1.8	left	2	0	incorrect
gambitandnala	Gambit	2022-03-19	joint_simon	right	full	1	1	12	1	compatible	right	1.49	right	1	1	correct
gambitandnala	Gambit	2022-03-19	joint_simon	right	full	1	1	13	1	compatible	right	1.41	right	1	1	correct
gambitandnala	Gambit	2022-03-19	joint_simon	right	full	1	1	14	3	incompatible	right	1.3	right	1	1	correct
gambitandnala	Gambit	2022-03-19	joint_simon	right	full	1	1	15	2	compatible	right	2.17	left	2	0	incorrect
gambitandnala	Gambit	2022-03-19	joint_simon	right	full	1	1	16	4	incompatible	right	1.4	left	2	0	incorrect
gambitandnala	Gambit	2022-03-19	joint_simon	right	full	1	1	17	1	compatible	right	1.46	right	1	1	correct
gambitandnala	Gambit	2022-03-19	joint_simon	right	full	1	1	18	4	incompatible	right	1.85	left	2	0	incorrect
gambitandnala	Gambit	2022-03-19	joint_simon	right	full	1	1	19	3	incompatible	right	1.72	right	1	1	correct
gambitandnala	Gambit	2022-03-19	joint_simon	right	full	1	1	20	4	incompatible	right	0.83	left	2	0	incorrect
gambitandnala	Gambit	2022-03-19	joint_simon	right	full	1	1	21	1	compatible	right	1.69	right	1	1	correct
gambitandnala	Gambit	2022-03-19	joint_simon	right	full	1	1	22	4	incompatible	right	2.72	left	2	0	incorrect
gambitandnala	Gambit	2022-03-19	joint_simon	right	full	1	1	23	3	incompatible	right	1.21	right	1	1	correct
gambitandnala	Gambit	2022-03-19	joint_simon	right	full	1	1	24	2	compatible	right	2.2	left	2	0	incorrect
gambitandnala	Gambit	2022-03-19	joint_simon	right	full	1	1	25	1	compatible	right	2.41	right	1	1	correct
gambitandnala	Gambit	2022-03-19	joint_simon	right	full	1	1	26	2	compatible	right	1.21	left	2	0	incorrect
gambitandnala	Gambit	2022-03-19	joint_simon	right	full	1	1	27	3	incompatible	right	1.13	right	1	1	correct
gambitandnala	Gambit	2022-03-19	joint_simon	right	full	1	1	28	2	compatible	right	1.82	left	2	0	incorrect
gambitandnala	Gambit	2022-03-19	joint_simon	right	full	1	1	29	4	incompatible	right	1.19	left	2	0	incorrect
gambitandnala	Gambit	2022-03-19	joint_simon	right	full	1	1	30	3	incompatible	right	1.69	right	1	1	correct
gambitandnala	Gambit	2022-03-19	joint_simon	right	full	1	1	31	4	incompatible	right	3.73	left	2	0	incorrect
gambitandnala	Gambit	2022-03-19	joint_simon	right	full	1	1	32	1	compatible	right	1.24	right	1	1	correct
gambitandnala	Gambit	2022-03-19	joint_simon	right	full	1	1	33	3	incompatible	right	1.65	right	1	1	correct
gambitandnala	Gambit	2022-03-19	joint_simon	right	full	1	1	34	1	compatible	right	1.81	right	1	1	correct
gambitandnala	Gambit	2022-03-19	joint_simon	right	full	1	1	35	4	incompatible	right	1.8	left	2	0	incorrect
gambitandnala	Gambit	2022-03-19	joint_simon	right	full	1	1	36	1	compatible	right	4.72	right	1	1	correct
gambitandnala	Gambit	2022-03-19	joint_simon	right	full	1	1	37	2	compatible	right	1.23	left	2	0	incorrect
gambitandnala	Gambit	2022-03-19	joint_simon	right	full	1	1	38	4	incompatible	right	1.36	left	2	0	incorrect
gambitandnala	Gambit	2022-03-19	joint_simon	right	full	1	1	39	3	incompatible	right	3.41	right	1	1	correct
gambitandnala	Gambit	2022-03-19	joint_simon	right	full	1	1	40	2	compatible	right	1.24	left	2	0	incorrect
gambitandnala	Gambit	2022-03-20	joint_simon	right	half	1	2	1	1	compatible	right	1.82	right	1	1	correct
gambitandnala	Gambit	2022-03-20	joint_simon	right	half	1	2	2	2	compatible	NA	NA	left	2	2	correct
gambitandnala	Gambit	2022-03-20	joint_simon	right	half	1	2	3	3	incompatible	right	1.22	right	1	1	correct
gambitandnala	Gambit	2022-03-20	joint_simon	right	half	1	2	4	4	incompatible	right	2.03	left	2	0	incorrect
gambitandnala	Gambit	2022-03-20	joint_simon	right	half	1	2	5	1	compatible	right	1.46	right	1	1	correct
gambitandnala	Gambit	2022-03-20	joint_simon	right	half	1	2	6	4	incompatible	NA	NA	left	2	2	correct
gambitandnala	Gambit	2022-03-20	joint_simon	right	half	1	2	7	2	compatible	right	2.64	left	2	0	incorrect
gambitandnala	Gambit	2022-03-20	joint_simon	right	half	1	2	8	3	incompatible	right	1.26	right	1	1	correct
gambitandnala	Gambit	2022-03-20	joint_simon	right	half	1	2	9	2	compatible	right	2.93	left	2	0	incorrect
gambitandnala	Gambit	2022-03-20	joint_simon	right	half	1	2	10	3	incompatible	right	1.44	right	1	1	correct
gambitandnala	Gambit	2022-03-20	joint_simon	right	half	1	2	11	2	compatible	right	2.55	left	2	0	incorrect
gambitandnala	Gambit	2022-03-20	joint_simon	right	half	1	2	12	1	compatible	right	0.85	right	1	1	correct
gambitandnala	Gambit	2022-03-20	joint_simon	right	half	1	2	13	1	compatible	right	1.52	right	1	1	correct
gambitandnala	Gambit	2022-03-20	joint_simon	right	half	1	2	14	3	incompatible	right	1.53	right	1	1	correct
gambitandnala	Gambit	2022-03-20	joint_simon	right	half	1	2	15	2	compatible	right	1.86	left	2	0	incorrect
gambitandnala	Gambit	2022-03-20	joint_simon	right	half	1	2	16	4	incompatible	right	1.3	left	2	0	incorrect
gambitandnala	Gambit	2022-03-20	joint_simon	right	half	1	2	17	1	compatible	NA	NA	right	1	2	incorrect
gambitandnala	Gambit	2022-03-20	joint_simon	right	half	1	2	18	4	incompatible	right	1.32	left	2	0	incorrect
gambitandnala	Gambit	2022-03-20	joint_simon	right	half	1	2	19	3	incompatible	right	1.06	right	1	1	correct
gambitandnala	Gambit	2022-03-20	joint_simon	right	half	1	2	20	4	incompatible	right	1.33	left	2	0	incorrect
gambitandnala	Gambit	2022-03-20	joint_simon	right	half	1	2	21	2	compatible	right	1.14	left	2	0	incorrect
gambitandnala	Gambit	2022-03-20	joint_simon	right	half	1	2	22	2	compatible	right	1.18	left	2	0	incorrect
gambitandnala	Gambit	2022-03-20	joint_simon	right	half	1	2	23	1	compatible	right	1.14	right	1	1	correct
gambitandnala	Gambit	2022-03-20	joint_simon	right	half	1	2	24	3	incompatible	right	1.12	right	1	1	correct
gambitandnala	Gambit	2022-03-20	joint_simon	right	half	1	2	25	4	incompatible	right	1.21	left	2	0	incorrect
gambitandnala	Gambit	2022-03-20	joint_simon	right	half	1	2	26	2	compatible	right	1.16	left	2	0	incorrect
gambitandnala	Gambit	2022-03-20	joint_simon	right	half	1	2	27	1	compatible	right	1.01	right	1	1	correct
gambitandnala	Gambit	2022-03-20	joint_simon	right	half	1	2	28	3	incompatible	right	1.58	right	1	1	correct
gambitandnala	Gambit	2022-03-20	joint_simon	right	half	1	2	29	4	incompatible	right	1.01	left	2	0	incorrect
gambitandnala	Gambit	2022-03-20	joint_simon	right	half	1	2	30	3	incompatible	right	1.14	right	1	1	correct
gambitandnala	Gambit	2022-03-20	joint_simon	right	half	1	2	31	2	compatible	right	1.18	left	2	0	incorrect
gambitandnala	Gambit	2022-03-20	joint_simon	right	half	1	2	32	4	incompatible	right	1.01	left	2	0	incorrect
gambitandnala	Gambit	2022-03-20	joint_simon	right	half	1	2	33	1	compatible	right	1.02	right	1	1	correct
gambitandnala	Gambit	2022-03-20	joint_simon	right	half	1	2	34	3	incompatible	right	0.95	right	1	1	correct
gambitandnala	Gambit	2022-03-20	joint_simon	right	half	1	2	35	4	incompatible	right	0.94	left	2	0	incorrect
gambitandnala	Gambit	2022-03-20	joint_simon	right	half	1	2	36	1	compatible	right	0.85	right	1	1	correct
gambitandnala	Gambit	2022-03-20	joint_simon	right	half	1	2	37	4	incompatible	right	0.96	left	2	0	incorrect
gambitandnala	Gambit	2022-03-20	joint_simon	right	half	1	2	38	2	compatible	right	1.101	left	2	0	incorrect
gambitandnala	Gambit	2022-03-20	joint_simon	right	half	1	2	39	3	incompatible	right	1.002	right	1	1	correct
gambitandnala	Gambit	2022-03-20	joint_simon	right	half	1	2	40	1	compatible	right	0.761	right	1	1	correct
gambitandnala	Gambit	2022-05-13	joint_simon	right	joint	1	4	2	1	compatible	right	1.625	right	1	1	correct
gambitandnala	Gambit	2022-05-13	joint_simon	right	joint	1	4	5	1	compatible	right	2.916	right	1	1	correct
gambitandnala	Gambit	2022-05-13	joint_simon	right	joint	1	4	6	4	incompatible	right	1.685	left	2	0	incorrect
gambitandnala	Gambit	2022-05-13	joint_simon	right	joint	1	4	7	1	compatible	right	1.096	right	1	1	correct
gambitandnala	Gambit	2022-05-13	joint_simon	right	joint	1	4	9	3	incompatible	right	0.586	right	1	1	correct
gambitandnala	Gambit	2022-05-13	joint_simon	right	joint	1	4	15	1	compatible	right	1.179	right	1	1	correct
gambitandnala	Gambit	2022-05-13	joint_simon	right	joint	1	4	17	3	incompatible	right	1.434	right	1	1	correct
gambitandnala	Gambit	2022-05-13	joint_simon	right	joint	1	4	23	1	compatible	right	1.518	right	1	1	correct
gambitandnala	Gambit	2022-05-13	joint_simon	right	joint	1	4	34	4	incompatible	right	1.199	left	2	0	incorrect
gambitandnala	Gambit	2022-05-13	joint_simon	right	joint	1	4	35	3	incompatible	right	0.457	right	1	1	correct
gambitandnala	Gambit	2022-05-13	joint_simon	right	joint	1	4	38	1	compatible	right	1.314	right	1	1	correct
gambitandnala	Gambit	2022-05-13	joint_simon	right	joint	1	4	39	3	incompatible	right	0.561	right	1	1	correct
gambitandnala	Gambit	2022-05-13	joint_simon	right	joint	1	4	40	4	incompatible	right	0.986	left	2	0	incorrect
gambitandnala	Gambit	2022-03-25	joint_simon	right	sf	1	3	1	1	compatible	right	0.887	right	1	1	correct
gambitandnala	Gambit	2022-03-25	joint_simon	right	sf	1	3	2	2	compatible	right	2.17	left	2	0	incorrect
gambitandnala	Gambit	2022-03-25	joint_simon	right	sf	1	3	3	3	incompatible	right	1.071	right	1	1	correct
gambitandnala	Gambit	2022-03-25	joint_simon	right	sf	1	3	4	4	incompatible	right	1.458	left	2	0	incorrect
gambitandnala	Gambit	2022-03-25	joint_simon	right	sf	1	3	5	1	compatible	right	1.065	right	1	1	correct
gambitandnala	Gambit	2022-03-25	joint_simon	right	sf	1	3	6	4	incompatible	right	1.632	left	2	0	incorrect
gambitandnala	Gambit	2022-03-25	joint_simon	right	sf	1	3	7	2	compatible	right	1.315	left	2	0	incorrect
gambitandnala	Gambit	2022-03-25	joint_simon	right	sf	1	3	8	3	incompatible	right	1.014	right	1	1	correct
gambitandnala	Gambit	2022-03-25	joint_simon	right	sf	1	3	9	2	compatible	right	1.05	left	2	0	incorrect
gambitandnala	Gambit	2022-03-25	joint_simon	right	sf	1	3	10	3	incompatible	right	1.152	right	1	1	correct
gambitandnala	Gambit	2022-03-25	joint_simon	right	sf	1	3	11	2	compatible	right	1.149	left	2	0	incorrect
gambitandnala	Gambit	2022-03-25	joint_simon	right	sf	1	3	12	1	compatible	right	2.101	right	1	1	correct
gambitandnala	Gambit	2022-03-25	joint_simon	right	sf	1	3	13	1	compatible	right	1.454	right	1	1	correct
gambitandnala	Gambit	2022-03-25	joint_simon	right	sf	1	3	14	3	incompatible	right	1.256	right	1	1	correct
gambitandnala	Gambit	2022-03-25	joint_simon	right	sf	1	3	15	2	compatible	right	1.141	left	2	0	incorrect
gambitandnala	Gambit	2022-03-25	joint_simon	right	sf	1	3	16	4	incompatible	right	1.635	left	2	0	incorrect
gambitandnala	Gambit	2022-03-25	joint_simon	right	sf	1	3	17	1	compatible	right	1.742	right	1	1	correct
gambitandnala	Gambit	2022-03-25	joint_simon	right	sf	1	3	18	4	incompatible	right	1.845	left	2	0	incorrect
gambitandnala	Gambit	2022-03-25	joint_simon	right	sf	1	3	19	3	incompatible	right	1.186	right	1	1	correct
gambitandnala	Gambit	2022-03-25	joint_simon	right	sf	1	3	20	4	incompatible	null	5.004	left	2	2	correct
gambitandnala	Gambit	2022-03-25	joint_simon	right	sf	1	3	21	3	incompatible	null	5.002	right	1	2	incorrect
gambitandnala	Gambit	2022-03-25	joint_simon	right	sf	1	3	22	1	compatible	right	3.054	right	1	1	correct
gambitandnala	Gambit	2022-03-25	joint_simon	right	sf	1	3	23	4	incompatible	right	1.816	left	2	0	incorrect
gambitandnala	Gambit	2022-03-25	joint_simon	right	sf	1	3	24	2	compatible	right	1.11	left	2	0	incorrect
gambitandnala	Gambit	2022-03-25	joint_simon	right	sf	1	3	25	1	compatible	right	1.462	right	1	1	correct
gambitandnala	Gambit	2022-03-25	joint_simon	right	sf	1	3	26	4	incompatible	right	1.387	left	2	0	incorrect
gambitandnala	Gambit	2022-03-25	joint_simon	right	sf	1	3	27	3	incompatible	right	1.354	right	1	1	correct
gambitandnala	Gambit	2022-03-25	joint_simon	right	sf	1	3	28	4	incompatible	right	1.565	left	2	0	incorrect
gambitandnala	Gambit	2022-03-25	joint_simon	right	sf	1	3	29	3	incompatible	right	1.034	right	1	1	correct
gambitandnala	Gambit	2022-03-25	joint_simon	right	sf	1	3	30	1	compatible	right	1.333	right	1	1	correct
gambitandnala	Gambit	2022-03-25	joint_simon	right	sf	1	3	31	3	incompatible	right	1.173	right	1	1	correct
gambitandnala	Gambit	2022-03-25	joint_simon	right	sf	1	3	32	2	compatible	right	1.122	left	2	0	incorrect
gambitandnala	Gambit	2022-03-25	joint_simon	right	sf	1	3	33	3	incompatible	right	0.994	right	1	1	correct
gambitandnala	Gambit	2022-03-25	joint_simon	right	sf	1	3	34	2	compatible	right	1.027	left	2	0	incorrect
gambitandnala	Gambit	2022-03-25	joint_simon	right	sf	1	3	35	4	incompatible	right	1.424	left	2	0	incorrect
gambitandnala	Gambit	2022-03-25	joint_simon	right	sf	1	3	36	1	compatible	right	1.273	right	1	1	correct
gambitandnala	Gambit	2022-03-25	joint_simon	right	sf	1	3	37	2	compatible	right	1.235	left	2	0	incorrect
gambitandnala	Gambit	2022-03-25	joint_simon	right	sf	1	3	38	1	compatible	right	1.851	right	1	1	correct
gambitandnala	Gambit	2022-03-25	joint_simon	right	sf	1	3	39	4	incompatible	right	3.797	left	2	0	incorrect
gambitandnala	Gambit	2022-03-25	joint_simon	right	sf	1	3	40	2	compatible	right	1.25	left	2	0	incorrect
gambitandnala	Nala	2022-06-19	joint_simon	left	full	1	4	1	1	compatible	left	0.503	right	1	0	incorrect
gambitandnala	Nala	2022-06-19	joint_simon	left	full	1	4	2	2	compatible	right	0.745	left	2	0	incorrect
gambitandnala	Nala	2022-06-19	joint_simon	left	full	1	4	3	3	incompatible	left	1.802	right	1	0	incorrect
gambitandnala	Nala	2022-06-19	joint_simon	left	full	1	4	4	4	incompatible	left	0.595	left	2	1	correct
gambitandnala	Nala	2022-06-19	joint_simon	left	full	1	4	5	1	compatible	right	1.039	right	1	1	correct
gambitandnala	Nala	2022-06-19	joint_simon	left	full	1	4	6	4	incompatible	left	1.15	left	2	1	correct
gambitandnala	Nala	2022-06-19	joint_simon	left	full	1	4	7	2	compatible	left	0.482	left	2	1	correct
gambitandnala	Nala	2022-06-19	joint_simon	left	full	1	4	8	3	incompatible	right	0.813	right	1	1	correct
gambitandnala	Nala	2022-06-19	joint_simon	left	full	1	4	9	2	compatible	left	0.481	left	2	1	correct
gambitandnala	Nala	2022-06-19	joint_simon	left	full	1	4	10	3	incompatible	left	0.782	right	1	0	incorrect
gambitandnala	Nala	2022-06-19	joint_simon	left	full	1	4	11	2	compatible	right	1.223	left	2	0	incorrect
gambitandnala	Nala	2022-06-19	joint_simon	left	full	1	4	12	1	compatible	left	2.112	right	1	0	incorrect
gambitandnala	Nala	2022-06-19	joint_simon	left	full	1	4	13	1	compatible	right	0.998	right	1	1	correct
gambitandnala	Nala	2022-06-19	joint_simon	left	full	1	4	14	3	incompatible	right	1.424	right	1	1	correct
gambitandnala	Nala	2022-06-19	joint_simon	left	full	1	4	15	2	compatible	left	0.782	left	2	1	correct
gambitandnala	Nala	2022-06-19	joint_simon	left	full	1	4	16	4	incompatible	left	1.046	left	2	1	correct
gambitandnala	Nala	2022-06-19	joint_simon	left	full	1	4	17	1	compatible	right	1.181	right	1	1	correct
gambitandnala	Nala	2022-06-19	joint_simon	left	full	1	4	18	4	incompatible	left	1.01	left	2	1	correct
gambitandnala	Nala	2022-06-19	joint_simon	left	full	1	4	19	3	incompatible	right	0.791	right	1	1	correct
gambitandnala	Nala	2022-06-19	joint_simon	left	full	1	4	20	4	incompatible	left	1.319	left	2	1	correct
gambitandnala	Nala	2022-06-19	joint_simon	left	full	1	4	21	4	incompatible	left	1.914	left	2	1	correct
gambitandnala	Nala	2022-06-19	joint_simon	left	full	1	4	22	1	compatible	right	0.746	right	1	1	correct
gambitandnala	Nala	2022-06-19	joint_simon	left	full	1	4	23	4	incompatible	left	0.896	left	2	1	correct
gambitandnala	Nala	2022-06-19	joint_simon	left	full	1	4	24	2	compatible	left	0.845	left	2	1	correct
gambitandnala	Nala	2022-06-19	joint_simon	left	full	1	4	25	3	incompatible	right	0.799	right	1	1	correct
gambitandnala	Nala	2022-06-19	joint_simon	left	full	1	4	26	4	incompatible	left	1.403	left	2	1	correct
gambitandnala	Nala	2022-06-19	joint_simon	left	full	1	4	27	2	compatible	right	0.845	left	2	0	incorrect
gambitandnala	Nala	2022-06-19	joint_simon	left	full	1	4	28	3	incompatible	right	0.798	right	1	1	correct
gambitandnala	Nala	2022-06-19	joint_simon	left	full	1	4	29	1	compatible	right	1.038	right	1	1	correct
gambitandnala	Nala	2022-06-19	joint_simon	left	full	1	4	30	2	compatible	left	1.04	left	2	1	correct
gambitandnala	Nala	2022-06-19	joint_simon	left	full	1	4	31	3	incompatible	right	0.813	right	1	1	correct
gambitandnala	Nala	2022-06-19	joint_simon	left	full	1	4	32	1	compatible	right	0.812	right	1	1	correct
gambitandnala	Nala	2022-06-19	joint_simon	left	full	1	4	33	3	incompatible	right	1.023	right	1	1	correct
gambitandnala	Nala	2022-06-19	joint_simon	left	full	1	4	34	2	compatible	left	1.8	left	2	1	correct
gambitandnala	Nala	2022-06-19	joint_simon	left	full	1	4	35	1	compatible	right	0.816	right	1	1	correct
gambitandnala	Nala	2022-06-19	joint_simon	left	full	1	4	36	4	incompatible	left	0.824	left	2	1	correct
gambitandnala	Nala	2022-06-19	joint_simon	left	full	1	4	37	3	incompatible	right	2.245	right	1	1	correct
gambitandnala	Nala	2022-06-19	joint_simon	left	full	1	4	38	1	compatible	right	0.779	right	1	1	correct
gambitandnala	Nala	2022-06-19	joint_simon	left	full	1	4	39	2	compatible	right	1.197	left	2	0	incorrect
gambitandnala	Nala	2022-06-19	joint_simon	left	full	1	4	40	4	incompatible	left	0.841	left	2	1	correct
gambitandnala	Nala	2022-06-03	joint_simon	left	half	1	3	1	1	compatible	left	0.776	right	1	0	incorrect
gambitandnala	Nala	2022-06-03	joint_simon	left	half	1	3	2	2	compatible	left	0.747	left	2	1	correct
gambitandnala	Nala	2022-06-03	joint_simon	left	half	1	3	3	3	incompatible	left	0.793	right	1	0	incorrect
gambitandnala	Nala	2022-06-03	joint_simon	left	half	1	3	4	4	incompatible	left	2.418	left	2	1	correct
gambitandnala	Nala	2022-06-03	joint_simon	left	half	1	3	5	1	compatible	left	2.043	right	1	0	incorrect
gambitandnala	Nala	2022-06-03	joint_simon	left	half	1	3	6	4	incompatible	left	1.734	left	2	1	correct
gambitandnala	Nala	2022-06-03	joint_simon	left	half	1	3	7	2	compatible	left	0.852	left	2	1	correct
gambitandnala	Nala	2022-06-03	joint_simon	left	half	1	3	8	3	incompatible	left	0.669	right	1	0	incorrect
gambitandnala	Nala	2022-06-03	joint_simon	left	half	1	3	9	2	compatible	left	0.828	left	2	1	correct
gambitandnala	Nala	2022-06-03	joint_simon	left	half	1	3	10	3	incompatible	left	0.911	right	1	0	incorrect
gambitandnala	Nala	2022-06-03	joint_simon	left	half	1	3	11	2	compatible	left	0.598	left	2	1	correct
gambitandnala	Nala	2022-06-03	joint_simon	left	half	1	3	12	1	compatible	left	0.817	right	1	0	incorrect
gambitandnala	Nala	2022-06-03	joint_simon	left	half	1	3	13	1	compatible	left	1.897	right	1	0	incorrect
gambitandnala	Nala	2022-06-03	joint_simon	left	half	1	3	14	3	incompatible	left	0.484	right	1	0	incorrect
gambitandnala	Nala	2022-06-03	joint_simon	left	half	1	3	15	2	compatible	left	1.015	left	2	1	correct
gambitandnala	Nala	2022-06-03	joint_simon	left	half	1	3	16	4	incompatible	left	1.965	left	2	1	correct
gambitandnala	Nala	2022-06-03	joint_simon	left	half	1	3	17	1	compatible	left	0.992	right	1	0	incorrect
gambitandnala	Nala	2022-06-03	joint_simon	left	half	1	3	18	4	incompatible	left	2.036	left	2	1	correct
gambitandnala	Nala	2022-06-03	joint_simon	left	half	1	3	19	3	incompatible	left	0.855	right	1	0	incorrect
gambitandnala	Nala	2022-06-03	joint_simon	left	half	1	3	20	4	incompatible	left	2.128	left	2	1	correct
gambitandnala	Nala	2022-06-03	joint_simon	left	half	1	3	21	3	incompatible	left	0.842	right	1	0	incorrect
gambitandnala	Nala	2022-06-03	joint_simon	left	half	1	3	22	2	compatible	left	0.776	left	2	1	correct
gambitandnala	Nala	2022-06-03	joint_simon	left	half	1	3	23	4	incompatible	left	1.634	left	2	1	correct
gambitandnala	Nala	2022-06-03	joint_simon	left	half	1	3	24	1	compatible	left	0.767	right	1	0	incorrect
gambitandnala	Nala	2022-06-03	joint_simon	left	half	1	3	25	3	incompatible	left	1.011	right	1	0	incorrect
gambitandnala	Nala	2022-06-03	joint_simon	left	half	1	3	26	1	compatible	left	1.059	right	1	0	incorrect
gambitandnala	Nala	2022-06-03	joint_simon	left	half	1	3	27	4	incompatible	left	1.625	left	2	1	correct
gambitandnala	Nala	2022-06-03	joint_simon	left	half	1	3	28	1	compatible	left	0.543	right	1	0	incorrect
gambitandnala	Nala	2022-06-03	joint_simon	left	half	1	3	29	2	compatible	left	0.579	left	2	1	correct
gambitandnala	Nala	2022-06-03	joint_simon	left	half	1	3	30	4	incompatible	left	1.758	left	2	1	correct
gambitandnala	Nala	2022-06-03	joint_simon	left	half	1	3	31	3	incompatible	left	0.892	right	1	0	incorrect
gambitandnala	Nala	2022-06-03	joint_simon	left	half	1	3	32	1	compatible	left	0.831	right	1	0	incorrect
gambitandnala	Nala	2022-06-03	joint_simon	left	half	1	3	33	3	incompatible	left	0.988	right	1	0	incorrect
gambitandnala	Nala	2022-06-03	joint_simon	left	half	1	3	34	2	compatible	left	0.485	left	2	1	correct
gambitandnala	Nala	2022-06-03	joint_simon	left	half	1	3	35	4	incompatible	left	1.868	left	2	1	correct
gambitandnala	Nala	2022-06-03	joint_simon	left	half	1	3	36	2	compatible	left	0.897	left	2	1	correct
gambitandnala	Nala	2022-06-03	joint_simon	left	half	1	3	37	3	incompatible	left	0.737	right	1	0	incorrect
gambitandnala	Nala	2022-06-03	joint_simon	left	half	1	3	38	1	compatible	left	0.831	right	1	0	incorrect
gambitandnala	Nala	2022-06-03	joint_simon	left	half	1	3	39	4	incompatible	NA	NA	left	2	2	incorrect
gambitandnala	Nala	2022-06-03	joint_simon	left	half	1	3	40	2	compatible	left	1.076	left	2	1	correct
gambitandnala	Nala	2022-05-13	joint_simon	left	joint	1	1	1	4	incompatible	left	2.191	left	2	1	correct
gambitandnala	Nala	2022-05-13	joint_simon	left	joint	1	1	3	4	incompatible	left	1.489	left	2	1	correct
gambitandnala	Nala	2022-05-13	joint_simon	left	joint	1	1	4	2	compatible	left	1.202	left	2	1	correct
gambitandnala	Nala	2022-05-13	joint_simon	left	joint	1	1	8	2	compatible	left	1.125	left	2	1	correct
gambitandnala	Nala	2022-05-13	joint_simon	left	joint	1	1	10	2	compatible	left	1.098	left	2	1	correct
gambitandnala	Nala	2022-05-13	joint_simon	left	joint	1	1	11	4	incompatible	left	1.21	left	2	1	correct
gambitandnala	Nala	2022-05-13	joint_simon	left	joint	1	1	12	3	incompatible	left	1.347	right	1	0	incorrect
gambitandnala	Nala	2022-05-13	joint_simon	left	joint	1	1	13	2	compatible	left	1.267	left	2	1	correct
gambitandnala	Nala	2022-05-13	joint_simon	left	joint	1	1	14	3	incompatible	left	0.997	right	1	0	incorrect
gambitandnala	Nala	2022-05-13	joint_simon	left	joint	1	1	16	2	compatible	left	1.526	left	2	1	correct
gambitandnala	Nala	2022-05-13	joint_simon	left	joint	1	1	18	1	compatible	left	1.153	right	1	0	incorrect
gambitandnala	Nala	2022-05-13	joint_simon	left	joint	1	1	19	3	incompatible	left	1.289	right	1	0	incorrect
gambitandnala	Nala	2022-05-13	joint_simon	left	joint	1	1	20	4	incompatible	left	1.018	left	2	1	correct
gambitandnala	Nala	2022-05-13	joint_simon	left	joint	1	1	21	1	compatible	left	0.954	right	1	0	incorrect
gambitandnala	Nala	2022-05-13	joint_simon	left	joint	1	1	22	3	incompatible	left	2.102	right	1	0	incorrect
gambitandnala	Nala	2022-05-13	joint_simon	left	joint	1	1	24	2	compatible	left	1.256	left	2	1	correct
gambitandnala	Nala	2022-05-13	joint_simon	left	joint	1	1	25	4	incompatible	left	1.126	left	2	1	correct
gambitandnala	Nala	2022-05-13	joint_simon	left	joint	1	1	26	2	compatible	left	2.233	left	2	1	correct
gambitandnala	Nala	2022-05-13	joint_simon	left	joint	1	1	27	3	incompatible	left	1.375	right	1	0	incorrect
gambitandnala	Nala	2022-05-13	joint_simon	left	joint	1	1	28	4	incompatible	left	1.165	left	2	1	correct
gambitandnala	Nala	2022-05-13	joint_simon	left	joint	1	1	29	2	compatible	left	1.378	left	2	1	correct
gambitandnala	Nala	2022-05-13	joint_simon	left	joint	1	1	30	1	compatible	left	1.229	right	1	0	incorrect
gambitandnala	Nala	2022-05-13	joint_simon	left	joint	1	1	31	3	incompatible	left	1.132	right	1	0	incorrect
gambitandnala	Nala	2022-05-13	joint_simon	left	joint	1	1	32	2	compatible	left	1.171	left	2	1	correct
gambitandnala	Nala	2022-05-13	joint_simon	left	joint	1	1	33	1	compatible	left	1.058	right	1	0	incorrect
gambitandnala	Nala	2022-05-13	joint_simon	left	joint	1	1	36	4	incompatible	left	0.982	left	2	1	correct
gambitandnala	Nala	2022-05-13	joint_simon	left	joint	1	1	37	2	compatible	left	1.054	left	2	1	correct
gambitandnala	Nala	2022-05-14	joint_simon	left	sf	1	2	1	1	compatible	left	0.792	right	1	0	incorrect
gambitandnala	Nala	2022-05-14	joint_simon	left	sf	1	2	2	2	compatible	left	2.036	left	2	1	correct
gambitandnala	Nala	2022-05-14	joint_simon	left	sf	1	2	3	3	incompatible	left	0.476	right	1	0	incorrect
gambitandnala	Nala	2022-05-14	joint_simon	left	sf	1	2	4	4	incompatible	left	0.477	left	2	1	correct
gambitandnala	Nala	2022-05-14	joint_simon	left	sf	1	2	5	1	compatible	left	0.485	right	1	0	incorrect
gambitandnala	Nala	2022-05-14	joint_simon	left	sf	1	2	6	4	incompatible	left	0.478	left	2	1	correct
gambitandnala	Nala	2022-05-14	joint_simon	left	sf	1	2	7	2	compatible	left	0.751	left	2	1	correct
gambitandnala	Nala	2022-05-14	joint_simon	left	sf	1	2	8	3	incompatible	left	0.711	right	1	0	incorrect
gambitandnala	Nala	2022-05-14	joint_simon	left	sf	1	2	9	2	compatible	left	0.478	left	2	1	correct
gambitandnala	Nala	2022-05-14	joint_simon	left	sf	1	2	10	3	incompatible	left	0.724	right	1	0	incorrect
gambitandnala	Nala	2022-05-14	joint_simon	left	sf	1	2	11	2	compatible	left	0.482	left	2	1	correct
gambitandnala	Nala	2022-05-14	joint_simon	left	sf	1	2	12	1	compatible	left	2.027	right	1	0	incorrect
gambitandnala	Nala	2022-05-14	joint_simon	left	sf	1	2	13	1	compatible	left	1.221	right	1	0	incorrect
gambitandnala	Nala	2022-05-14	joint_simon	left	sf	1	2	14	3	incompatible	left	0.748	right	1	0	incorrect
gambitandnala	Nala	2022-05-14	joint_simon	left	sf	1	2	15	2	compatible	left	0.645	left	2	1	correct
gambitandnala	Nala	2022-05-14	joint_simon	left	sf	1	2	16	4	incompatible	left	0.578	left	2	1	correct
gambitandnala	Nala	2022-05-14	joint_simon	left	sf	1	2	17	1	compatible	left	2.551	right	1	0	incorrect
gambitandnala	Nala	2022-05-14	joint_simon	left	sf	1	2	18	4	incompatible	left	1.012	left	2	1	correct
gambitandnala	Nala	2022-05-14	joint_simon	left	sf	1	2	19	3	incompatible	left	0.652	right	1	0	incorrect
gambitandnala	Nala	2022-05-14	joint_simon	left	sf	1	2	20	4	incompatible	left	1.145	left	2	1	correct
gambitandnala	Nala	2022-05-14	joint_simon	left	sf	1	2	21	1	compatible	left	0.845	right	1	0	incorrect
gambitandnala	Nala	2022-05-14	joint_simon	left	sf	1	2	22	2	compatible	left	0.763	left	2	1	correct
gambitandnala	Nala	2022-05-14	joint_simon	left	sf	1	2	23	3	incompatible	left	0.704	right	1	0	incorrect
gambitandnala	Nala	2022-05-14	joint_simon	left	sf	1	2	24	1	compatible	left	1.283	right	1	0	incorrect
gambitandnala	Nala	2022-05-14	joint_simon	left	sf	1	2	25	2	compatible	left	0.492	left	2	1	correct
gambitandnala	Nala	2022-05-14	joint_simon	left	sf	1	2	26	3	incompatible	left	0.881	right	1	0	incorrect
gambitandnala	Nala	2022-05-14	joint_simon	left	sf	1	2	27	1	compatible	left	1.85	right	1	0	incorrect
gambitandnala	Nala	2022-05-14	joint_simon	left	sf	1	2	28	4	incompatible	left	0.48	left	2	1	correct
gambitandnala	Nala	2022-05-14	joint_simon	left	sf	1	2	29	2	compatible	left	1.527	left	2	1	correct
gambitandnala	Nala	2022-05-14	joint_simon	left	sf	1	2	30	4	incompatible	left	0.845	left	2	1	correct
gambitandnala	Nala	2022-05-14	joint_simon	left	sf	1	2	31	1	compatible	left	0.702	right	1	0	incorrect
gambitandnala	Nala	2022-05-14	joint_simon	left	sf	1	2	32	3	incompatible	left	1.112	right	1	0	incorrect
gambitandnala	Nala	2022-05-14	joint_simon	left	sf	1	2	33	2	compatible	left	0.678	left	2	1	correct
gambitandnala	Nala	2022-05-14	joint_simon	left	sf	1	2	34	4	incompatible	left	0.478	left	2	1	correct
gambitandnala	Nala	2022-05-14	joint_simon	left	sf	1	2	35	3	incompatible	left	0.697	right	1	0	incorrect
gambitandnala	Nala	2022-05-14	joint_simon	left	sf	1	2	36	4	incompatible	left	0.488	left	2	1	correct
gambitandnala	Nala	2022-05-14	joint_simon	left	sf	1	2	37	3	incompatible	left	0.886	right	1	0	incorrect
gambitandnala	Nala	2022-05-14	joint_simon	left	sf	1	2	38	2	compatible	left	0.484	left	2	1	correct
gambitandnala	Nala	2022-05-14	joint_simon	left	sf	1	2	39	4	incompatible	left	0.893	left	2	1	correct
gambitandnala	Nala	2022-05-14	joint_simon	left	sf	1	2	40	1	compatible	left	3.509	right	1	0	incorrect
griffinwren	Gryffin	2022-07-10	joint_simon	left	full	2	3	1	1	compatible	right	0.829	right	1	1	correct
griffinwren	Gryffin	2022-07-10	joint_simon	left	full	2	3	2	2	compatible	left	0.852	left	2	1	correct
griffinwren	Gryffin	2022-07-10	joint_simon	left	full	2	3	3	3	incompatible	right	1.426	right	1	1	correct
griffinwren	Gryffin	2022-07-10	joint_simon	left	full	2	3	4	4	incompatible	right	1.172	left	2	0	incorrect
griffinwren	Gryffin	2022-07-10	joint_simon	left	full	2	3	5	1	compatible	right	2.818	right	1	1	correct
griffinwren	Gryffin	2022-07-10	joint_simon	left	full	2	3	6	4	incompatible	left	0.774	left	2	1	correct
griffinwren	Gryffin	2022-07-10	joint_simon	left	full	2	3	7	2	compatible	left	0.798	left	2	1	correct
griffinwren	Gryffin	2022-07-10	joint_simon	left	full	2	3	8	3	incompatible	right	1.188	right	1	1	correct
griffinwren	Gryffin	2022-07-10	joint_simon	left	full	2	3	9	2	compatible	left	0.704	left	2	1	correct
griffinwren	Gryffin	2022-07-10	joint_simon	left	full	2	3	10	3	incompatible	right	0.826	right	1	1	correct
griffinwren	Gryffin	2022-07-10	joint_simon	left	full	2	3	11	2	compatible	left	0.775	left	2	1	correct
griffinwren	Gryffin	2022-07-10	joint_simon	left	full	2	3	12	1	compatible	right	0.633	right	1	1	correct
griffinwren	Gryffin	2022-07-10	joint_simon	left	full	2	3	13	1	compatible	right	0.896	right	1	1	correct
griffinwren	Gryffin	2022-07-10	joint_simon	left	full	2	3	14	3	incompatible	right	2.075	right	1	1	correct
griffinwren	Gryffin	2022-07-10	joint_simon	left	full	2	3	15	2	compatible	left	1.545	left	2	1	correct
griffinwren	Gryffin	2022-07-10	joint_simon	left	full	2	3	16	4	incompatible	right	0.999	left	2	0	incorrect
griffinwren	Gryffin	2022-07-10	joint_simon	left	full	2	3	17	1	compatible	right	0.871	right	1	1	correct
griffinwren	Gryffin	2022-07-10	joint_simon	left	full	2	3	18	4	incompatible	left	0.743	left	2	1	correct
griffinwren	Gryffin	2022-07-10	joint_simon	left	full	2	3	19	3	incompatible	right	2.516	right	1	1	correct
griffinwren	Gryffin	2022-07-10	joint_simon	left	full	2	3	20	4	incompatible	right	0.786	left	2	0	incorrect
griffinwren	Gryffin	2022-07-10	joint_simon	left	full	2	3	21	3	incompatible	right	1.072	right	1	1	correct
griffinwren	Gryffin	2022-07-10	joint_simon	left	full	2	3	22	3	incompatible	left	0.734	right	1	0	incorrect
griffinwren	Gryffin	2022-07-10	joint_simon	left	full	2	3	23	2	compatible	left	0.862	left	2	1	correct
griffinwren	Gryffin	2022-07-10	joint_simon	left	full	2	3	24	4	incompatible	right	0.735	left	2	0	incorrect
griffinwren	Gryffin	2022-07-10	joint_simon	left	full	2	3	25	1	compatible	left	0.936	right	1	0	incorrect
griffinwren	Gryffin	2022-07-10	joint_simon	left	full	2	3	26	4	incompatible	right	1.456	left	2	0	incorrect
griffinwren	Gryffin	2022-07-10	joint_simon	left	full	2	3	27	3	incompatible	left	0.67	right	1	0	incorrect
griffinwren	Gryffin	2022-07-10	joint_simon	left	full	2	3	28	1	compatible	right	1.754	right	1	1	correct
griffinwren	Gryffin	2022-07-10	joint_simon	left	full	2	3	29	2	compatible	right	2.619	left	2	0	incorrect
griffinwren	Gryffin	2022-07-10	joint_simon	left	full	2	3	30	1	compatible	right	2.126	right	1	1	correct
griffinwren	Gryffin	2022-07-10	joint_simon	left	full	2	3	31	2	compatible	left	0.786	left	2	1	correct
griffinwren	Gryffin	2022-07-10	joint_simon	left	full	2	3	32	4	incompatible	right	1.506	left	2	0	incorrect
griffinwren	Gryffin	2022-07-10	joint_simon	left	full	2	3	33	2	compatible	right	3.119	left	2	0	incorrect
griffinwren	Gryffin	2022-07-10	joint_simon	left	full	2	3	34	4	incompatible	left	0.854	left	2	1	correct
griffinwren	Gryffin	2022-07-10	joint_simon	left	full	2	3	35	3	incompatible	left	1.471	right	1	0	incorrect
griffinwren	Gryffin	2022-07-10	joint_simon	left	full	2	3	36	1	compatible	left	1.639	right	1	0	incorrect
griffinwren	Gryffin	2022-07-10	joint_simon	left	full	2	3	37	4	incompatible	right	2.99	left	2	0	incorrect
griffinwren	Gryffin	2022-07-10	joint_simon	left	full	2	3	38	1	compatible	right	0.949	right	1	1	correct
griffinwren	Gryffin	2022-07-10	joint_simon	left	full	2	3	39	3	incompatible	right	2.155	right	1	1	correct
griffinwren	Gryffin	2022-07-10	joint_simon	left	full	2	3	40	2	compatible	left	1.618	left	2	1	correct
griffinwren	Gryffin	2022-07-09	joint_simon	left	half	2	2	1	1	compatible	left	1.263	right	1	0	incorrect
griffinwren	Gryffin	2022-07-09	joint_simon	left	half	2	2	2	2	compatible	left	0.731	left	2	1	correct
griffinwren	Gryffin	2022-07-09	joint_simon	left	half	2	2	3	3	incompatible	left	1.182	right	1	0	incorrect
griffinwren	Gryffin	2022-07-09	joint_simon	left	half	2	2	4	4	incompatible	left	0.836	left	2	1	correct
griffinwren	Gryffin	2022-07-09	joint_simon	left	half	2	2	5	1	compatible	left	1.621	right	1	0	incorrect
griffinwren	Gryffin	2022-07-09	joint_simon	left	half	2	2	6	4	incompatible	left	0.704	left	2	1	correct
griffinwren	Gryffin	2022-07-09	joint_simon	left	half	2	2	7	2	compatible	left	0.736	left	2	1	correct
griffinwren	Gryffin	2022-07-09	joint_simon	left	half	2	2	8	3	incompatible	left	0.733	right	1	0	incorrect
griffinwren	Gryffin	2022-07-09	joint_simon	left	half	2	2	9	2	compatible	left	0.611	left	2	1	correct
griffinwren	Gryffin	2022-07-09	joint_simon	left	half	2	2	10	3	incompatible	left	1.678	right	1	0	incorrect
griffinwren	Gryffin	2022-07-09	joint_simon	left	half	2	2	11	2	compatible	left	0.61	left	2	1	correct
griffinwren	Gryffin	2022-07-09	joint_simon	left	half	2	2	12	1	compatible	left	1.088	right	1	0	incorrect
griffinwren	Gryffin	2022-07-09	joint_simon	left	half	2	2	13	1	compatible	left	1.254	right	1	0	incorrect
griffinwren	Gryffin	2022-07-09	joint_simon	left	half	2	2	14	3	incompatible	left	2.003	right	1	0	incorrect
griffinwren	Gryffin	2022-07-09	joint_simon	left	half	2	2	15	2	compatible	left	0.615	left	2	1	correct
griffinwren	Gryffin	2022-07-09	joint_simon	left	half	2	2	16	4	incompatible	null	5.013	left	2	2	incorrect
griffinwren	Gryffin	2022-07-09	joint_simon	left	half	2	2	17	1	compatible	left	2.623	right	1	0	incorrect
griffinwren	Gryffin	2022-07-09	joint_simon	left	half	2	2	18	4	incompatible	left	0.473	left	2	1	correct
griffinwren	Gryffin	2022-07-09	joint_simon	left	half	2	2	19	3	incompatible	left	1.607	right	1	0	incorrect
griffinwren	Gryffin	2022-07-09	joint_simon	left	half	2	2	20	4	incompatible	left	0.774	left	2	1	correct
griffinwren	Gryffin	2022-07-09	joint_simon	left	half	2	2	21	1	compatible	left	1.141	right	1	0	incorrect
griffinwren	Gryffin	2022-07-09	joint_simon	left	half	2	2	22	3	incompatible	left	0.489	right	1	0	incorrect
griffinwren	Gryffin	2022-07-09	joint_simon	left	half	2	2	23	3	incompatible	left	1.883	right	1	0	incorrect
griffinwren	Gryffin	2022-07-09	joint_simon	left	half	2	2	24	4	incompatible	left	0.68	left	2	1	correct
griffinwren	Gryffin	2022-07-09	joint_simon	left	half	2	2	25	1	compatible	left	1.546	right	1	0	incorrect
griffinwren	Gryffin	2022-07-09	joint_simon	left	half	2	2	26	2	compatible	left	0.72	left	2	1	correct
griffinwren	Gryffin	2022-07-09	joint_simon	left	half	2	2	27	1	compatible	left	0.95	right	1	0	incorrect
griffinwren	Gryffin	2022-07-09	joint_simon	left	half	2	2	28	4	incompatible	left	3.892	left	2	1	correct
griffinwren	Gryffin	2022-07-09	joint_simon	left	half	2	2	29	2	compatible	left	0.901	left	2	1	correct
griffinwren	Gryffin	2022-07-09	joint_simon	left	half	2	2	30	4	incompatible	left	0.602	left	2	1	correct
griffinwren	Gryffin	2022-07-09	joint_simon	left	half	2	2	31	3	incompatible	left	0.481	right	1	0	incorrect
griffinwren	Gryffin	2022-07-09	joint_simon	left	half	2	2	32	2	compatible	left	0.483	left	2	1	correct
griffinwren	Gryffin	2022-07-09	joint_simon	left	half	2	2	33	1	compatible	left	1.28	right	1	0	incorrect
griffinwren	Gryffin	2022-07-09	joint_simon	left	half	2	2	34	4	incompatible	left	0.483	left	2	1	correct
griffinwren	Gryffin	2022-07-09	joint_simon	left	half	2	2	35	3	incompatible	left	2.761	right	1	0	incorrect
griffinwren	Gryffin	2022-07-09	joint_simon	left	half	2	2	36	1	compatible	left	1.153	right	1	0	incorrect
griffinwren	Gryffin	2022-07-09	joint_simon	left	half	2	2	37	2	compatible	left	0.751	left	2	1	correct
griffinwren	Gryffin	2022-07-09	joint_simon	left	half	2	2	38	3	incompatible	left	1.484	right	1	0	incorrect
griffinwren	Gryffin	2022-07-09	joint_simon	left	half	2	2	39	1	compatible	left	0.482	right	1	0	incorrect
griffinwren	Gryffin	2022-07-09	joint_simon	left	half	2	2	40	2	compatible	left	0.483	left	2	1	correct
griffinwren	Gryffin	2022-04-14	joint_simon	left	full	1	1	1	1	compatible	right	0.87	right	1	1	correct
griffinwren	Gryffin	2022-04-14	joint_simon	left	full	1	1	2	2	compatible	left	0.78	left	2	1	correct
griffinwren	Gryffin	2022-04-14	joint_simon	left	full	1	1	3	3	incompatible	left	0.76	right	1	0	incorrect
griffinwren	Gryffin	2022-04-14	joint_simon	left	full	1	1	4	4	incompatible	right	1.59	left	2	0	incorrect
griffinwren	Gryffin	2022-04-14	joint_simon	left	full	1	1	5	1	compatible	right	4.35	right	1	1	correct
griffinwren	Gryffin	2022-04-14	joint_simon	left	full	1	1	6	4	incompatible	left	0.75	left	2	1	correct
griffinwren	Gryffin	2022-04-14	joint_simon	left	full	1	1	7	2	compatible	right	1.28	left	2	0	incorrect
griffinwren	Gryffin	2022-04-14	joint_simon	left	full	1	1	8	3	incompatible	left	0.79	right	1	0	incorrect
griffinwren	Gryffin	2022-04-14	joint_simon	left	full	1	1	9	2	compatible	left	0.78	left	2	1	correct
griffinwren	Gryffin	2022-04-14	joint_simon	left	full	1	1	10	3	incompatible	right	1.03	right	1	1	correct
griffinwren	Gryffin	2022-04-14	joint_simon	left	full	1	1	11	2	compatible	left	0.85	left	2	1	correct
griffinwren	Gryffin	2022-04-14	joint_simon	left	full	1	1	12	1	compatible	right	3.57	right	1	1	correct
griffinwren	Gryffin	2022-04-14	joint_simon	left	full	1	1	13	1	compatible	left	1.36	right	1	0	incorrect
griffinwren	Gryffin	2022-04-14	joint_simon	left	full	1	1	14	3	incompatible	left	0.95	right	1	0	incorrect
griffinwren	Gryffin	2022-04-14	joint_simon	left	full	1	1	15	2	compatible	left	0.87	left	2	1	correct
griffinwren	Gryffin	2022-04-14	joint_simon	left	full	1	1	16	4	incompatible	left	1.46	left	2	1	correct
griffinwren	Gryffin	2022-04-14	joint_simon	left	full	1	1	17	1	compatible	right	0.8	right	1	1	correct
griffinwren	Gryffin	2022-04-14	joint_simon	left	full	1	1	18	4	incompatible	right	3.34	left	2	0	incorrect
griffinwren	Gryffin	2022-04-14	joint_simon	left	full	1	1	19	3	incompatible	left	1	right	1	0	incorrect
griffinwren	Gryffin	2022-04-14	joint_simon	left	full	1	1	20	4	incompatible	left	1.26	left	2	1	correct
griffinwren	Gryffin	2022-04-14	joint_simon	left	full	1	1	21	3	incompatible	left	0.96	right	1	0	incorrect
griffinwren	Gryffin	2022-04-14	joint_simon	left	full	1	1	22	2	compatible	left	1.14	left	2	1	correct
griffinwren	Gryffin	2022-04-14	joint_simon	left	full	1	1	23	3	incompatible	right	1.27	right	1	1	correct
griffinwren	Gryffin	2022-04-14	joint_simon	left	full	1	1	24	4	incompatible	right	1.61	left	2	0	incorrect
griffinwren	Gryffin	2022-04-14	joint_simon	left	full	1	1	25	2	compatible	left	0.76	left	2	1	correct
griffinwren	Gryffin	2022-04-14	joint_simon	left	full	1	1	26	4	incompatible	left	1.2	left	2	1	correct
griffinwren	Gryffin	2022-04-14	joint_simon	left	full	1	1	27	1	compatible	left	3.64	right	1	0	incorrect
griffinwren	Gryffin	2022-04-14	joint_simon	left	full	1	1	28	2	compatible	left	0.86	left	2	1	correct
griffinwren	Gryffin	2022-04-14	joint_simon	left	full	1	1	29	4	incompatible	right	0.81	left	2	0	incorrect
griffinwren	Gryffin	2022-04-14	joint_simon	left	full	1	1	30	3	incompatible	left	0.78	right	1	0	incorrect
griffinwren	Gryffin	2022-04-14	joint_simon	left	full	1	1	31	1	compatible	left	1.45	right	1	0	incorrect
griffinwren	Gryffin	2022-04-14	joint_simon	left	full	1	1	32	3	incompatible	right	1.59	right	1	1	correct
griffinwren	Gryffin	2022-04-14	joint_simon	left	full	1	1	33	1	compatible	right	1.46	right	1	1	correct
griffinwren	Gryffin	2022-04-14	joint_simon	left	full	1	1	34	2	compatible	left	0.8	left	2	1	correct
griffinwren	Gryffin	2022-04-14	joint_simon	left	full	1	1	35	3	incompatible	right	1.98	right	1	1	correct
griffinwren	Gryffin	2022-04-14	joint_simon	left	full	1	1	36	1	compatible	left	1.38	right	1	0	incorrect
griffinwren	Gryffin	2022-04-14	joint_simon	left	full	1	1	37	4	incompatible	right	1.15	left	2	0	incorrect
griffinwren	Gryffin	2022-04-14	joint_simon	left	full	1	1	38	2	compatible	left	1.06	left	2	1	correct
griffinwren	Gryffin	2022-04-14	joint_simon	left	full	1	1	39	1	compatible	left	1.29	right	1	0	incorrect
griffinwren	Gryffin	2022-04-14	joint_simon	left	full	1	1	40	4	incompatible	right	2.13	left	2	0	incorrect
griffinwren	Gryffin	2022-04-15	joint_simon	left	half	1	2	1	1	compatible	left	0.48	right	1	0	incorrect
griffinwren	Gryffin	2022-04-15	joint_simon	left	half	1	2	2	2	compatible	left	0.73	left	2	1	correct
griffinwren	Gryffin	2022-04-15	joint_simon	left	half	1	2	3	3	incompatible	left	0.49	right	1	0	incorrect
griffinwren	Gryffin	2022-04-15	joint_simon	left	half	1	2	4	4	incompatible	left	0.61	left	2	1	correct
griffinwren	Gryffin	2022-04-15	joint_simon	left	half	1	2	5	1	compatible	left	1.02	right	1	0	incorrect
griffinwren	Gryffin	2022-04-15	joint_simon	left	half	1	2	6	4	incompatible	left	0.86	left	2	1	correct
griffinwren	Gryffin	2022-04-15	joint_simon	left	half	1	2	7	2	compatible	left	0.68	left	2	1	correct
griffinwren	Gryffin	2022-04-15	joint_simon	left	half	1	2	8	3	incompatible	left	1.79	right	1	0	incorrect
griffinwren	Gryffin	2022-04-15	joint_simon	left	half	1	2	9	2	compatible	left	0.8	left	2	1	correct
griffinwren	Gryffin	2022-04-15	joint_simon	left	half	1	2	10	3	incompatible	left	0.85	right	1	0	incorrect
griffinwren	Gryffin	2022-04-15	joint_simon	left	half	1	2	11	2	compatible	left	0.49	left	2	1	correct
griffinwren	Gryffin	2022-04-15	joint_simon	left	half	1	2	12	1	compatible	left	2.89	right	1	0	incorrect
griffinwren	Gryffin	2022-04-15	joint_simon	left	half	1	2	13	1	compatible	left	4.25	right	1	0	incorrect
griffinwren	Gryffin	2022-04-15	joint_simon	left	half	1	2	14	3	incompatible	left	0.66	right	1	0	incorrect
griffinwren	Gryffin	2022-04-15	joint_simon	left	half	1	2	15	2	compatible	left	0.94	left	2	1	correct
griffinwren	Gryffin	2022-04-15	joint_simon	left	half	1	2	16	4	incompatible	left	0.79	left	2	1	correct
griffinwren	Gryffin	2022-04-15	joint_simon	left	half	1	2	17	1	compatible	left	0.7	right	1	0	incorrect
griffinwren	Gryffin	2022-04-15	joint_simon	left	half	1	2	18	4	incompatible	left	0.47	left	2	1	correct
griffinwren	Gryffin	2022-04-15	joint_simon	left	half	1	2	19	3	incompatible	left	0.88	right	1	0	incorrect
griffinwren	Gryffin	2022-04-15	joint_simon	left	half	1	2	20	4	incompatible	left	0.73	left	2	1	correct
griffinwren	Gryffin	2022-04-15	joint_simon	left	half	1	2	21	4	incompatible	left	0.96	left	2	1	correct
griffinwren	Gryffin	2022-04-15	joint_simon	left	half	1	2	22	3	incompatible	left	1.07	right	1	0	incorrect
griffinwren	Gryffin	2022-04-15	joint_simon	left	half	1	2	23	1	compatible	left	1.87	right	1	0	incorrect
griffinwren	Gryffin	2022-04-15	joint_simon	left	half	1	2	24	2	compatible	left	0.69	left	2	1	correct
griffinwren	Gryffin	2022-04-15	joint_simon	left	half	1	2	25	3	incompatible	left	1.82	right	1	0	incorrect
griffinwren	Gryffin	2022-04-15	joint_simon	left	half	1	2	26	1	compatible	left	0.71	right	1	0	incorrect
griffinwren	Gryffin	2022-04-15	joint_simon	left	half	1	2	27	2	compatible	left	2.05	left	2	1	correct
griffinwren	Gryffin	2022-04-15	joint_simon	left	half	1	2	28	1	compatible	left	1.21	right	1	0	incorrect
griffinwren	Gryffin	2022-04-15	joint_simon	left	half	1	2	29	4	incompatible	left	0.67	left	2	1	correct
griffinwren	Gryffin	2022-04-15	joint_simon	left	half	1	2	30	2	compatible	left	0.84	left	2	1	correct
griffinwren	Gryffin	2022-04-15	joint_simon	left	half	1	2	31	3	incompatible	left	1.32	right	1	0	incorrect
griffinwren	Gryffin	2022-04-15	joint_simon	left	half	1	2	32	4	incompatible	null	5.01	left	2	2	incorrect
griffinwren	Gryffin	2022-04-15	joint_simon	left	half	1	2	33	1	compatible	left	0.59	right	1	0	incorrect
griffinwren	Gryffin	2022-04-15	joint_simon	left	half	1	2	34	3	incompatible	left	0.83	right	1	0	incorrect
griffinwren	Gryffin	2022-04-15	joint_simon	left	half	1	2	35	4	incompatible	left	0.9	left	2	1	correct
griffinwren	Gryffin	2022-04-15	joint_simon	left	half	1	2	36	2	compatible	left	1.45	left	2	1	correct
griffinwren	Gryffin	2022-04-15	joint_simon	left	half	1	2	37	3	incompatible	left	0.87	right	1	0	incorrect
griffinwren	Gryffin	2022-04-15	joint_simon	left	half	1	2	38	1	compatible	left	1.12	right	1	0	incorrect
griffinwren	Gryffin	2022-04-15	joint_simon	left	half	1	2	39	4	incompatible	left	0.48	left	2	1	correct
griffinwren	Gryffin	2022-04-15	joint_simon	left	half	1	2	40	2	compatible	left	0.48	left	2	1	correct
griffinwren	Gryffin	2022-05-28	joint_simon	left	joint	1	4	1	2	compatible	left	3.15	left	2	1	correct
griffinwren	Gryffin	2022-05-28	joint_simon	left	joint	1	4	8	3	incompatible	left	4.732	right	1	0	incorrect
griffinwren	Gryffin	2022-05-28	joint_simon	left	joint	1	4	9	4	incompatible	left	2.279	left	2	1	correct
griffinwren	Gryffin	2022-05-28	joint_simon	left	joint	1	4	10	2	compatible	left	1.615	left	2	1	correct
griffinwren	Gryffin	2022-05-28	joint_simon	left	joint	1	4	11	1	compatible	left	2.517	right	1	0	incorrect
griffinwren	Gryffin	2022-05-28	joint_simon	left	joint	1	4	12	4	incompatible	left	1.666	left	2	1	correct
griffinwren	Gryffin	2022-05-28	joint_simon	left	joint	1	4	13	3	incompatible	left	1.757	right	1	0	incorrect
griffinwren	Gryffin	2022-05-28	joint_simon	left	joint	1	4	14	4	incompatible	left	1.099	left	2	1	correct
griffinwren	Gryffin	2022-05-28	joint_simon	left	joint	1	4	17	2	compatible	left	1.154	left	2	1	correct
griffinwren	Gryffin	2022-05-28	joint_simon	left	joint	1	4	18	1	compatible	left	1.586	right	1	0	incorrect
griffinwren	Gryffin	2022-05-28	joint_simon	left	joint	1	4	22	2	compatible	left	1.336	left	2	1	correct
griffinwren	Gryffin	2022-05-28	joint_simon	left	joint	1	4	24	2	compatible	left	1.909	left	2	1	correct
griffinwren	Gryffin	2022-05-28	joint_simon	left	joint	1	4	27	3	incompatible	left	2.679	right	1	0	incorrect
griffinwren	Gryffin	2022-05-28	joint_simon	left	joint	1	4	29	2	compatible	left	1.746	left	2	1	correct
griffinwren	Gryffin	2022-05-28	joint_simon	left	joint	1	4	31	2	compatible	left	0.975	left	2	1	correct
griffinwren	Gryffin	2022-05-28	joint_simon	left	joint	1	4	32	3	incompatible	left	4.543	right	1	0	incorrect
griffinwren	Gryffin	2022-05-28	joint_simon	left	joint	1	4	34	2	compatible	left	3.178	left	2	1	correct
griffinwren	Gryffin	2022-05-28	joint_simon	left	joint	1	4	36	1	compatible	left	2.507	right	1	0	incorrect
griffinwren	Gryffin	2022-05-15	joint_simon	left	sf	1	3	1	1	compatible	left	1.155	right	1	0	incorrect
griffinwren	Gryffin	2022-05-15	joint_simon	left	sf	1	3	2	2	compatible	left	0.964	left	2	1	correct
griffinwren	Gryffin	2022-05-15	joint_simon	left	sf	1	3	3	3	incompatible	left	0.897	right	1	0	incorrect
griffinwren	Gryffin	2022-05-15	joint_simon	left	sf	1	3	4	4	incompatible	left	1.16	left	2	1	correct
griffinwren	Gryffin	2022-05-15	joint_simon	left	sf	1	3	5	1	compatible	left	0.964	right	1	0	incorrect
griffinwren	Gryffin	2022-05-15	joint_simon	left	sf	1	3	6	4	incompatible	left	0.989	left	2	1	correct
griffinwren	Gryffin	2022-05-15	joint_simon	left	sf	1	3	7	2	compatible	left	0.957	left	2	1	correct
griffinwren	Gryffin	2022-05-15	joint_simon	left	sf	1	3	8	3	incompatible	left	0.928	right	1	0	incorrect
griffinwren	Gryffin	2022-05-15	joint_simon	left	sf	1	3	9	2	compatible	left	0.84	left	2	1	correct
griffinwren	Gryffin	2022-05-15	joint_simon	left	sf	1	3	10	3	incompatible	left	0.788	right	1	0	incorrect
griffinwren	Gryffin	2022-05-15	joint_simon	left	sf	1	3	11	2	compatible	left	0.715	left	2	1	correct
griffinwren	Gryffin	2022-05-15	joint_simon	left	sf	1	3	12	1	compatible	left	1.028	right	1	0	incorrect
griffinwren	Gryffin	2022-05-15	joint_simon	left	sf	1	3	13	1	compatible	NA	NA	right	1	2	correct
griffinwren	Gryffin	2022-05-15	joint_simon	left	sf	1	3	14	3	incompatible	left	0.714	right	1	0	incorrect
griffinwren	Gryffin	2022-05-15	joint_simon	left	sf	1	3	15	2	compatible	left	0.885	left	2	1	correct
griffinwren	Gryffin	2022-05-15	joint_simon	left	sf	1	3	16	4	incompatible	left	1.01	left	2	1	correct
griffinwren	Gryffin	2022-05-15	joint_simon	left	sf	1	3	17	1	compatible	left	1.062	right	1	0	incorrect
griffinwren	Gryffin	2022-05-15	joint_simon	left	sf	1	3	18	4	incompatible	left	0.77	left	2	1	correct
griffinwren	Gryffin	2022-05-15	joint_simon	left	sf	1	3	19	3	incompatible	left	1.594	right	1	0	incorrect
griffinwren	Gryffin	2022-05-15	joint_simon	left	sf	1	3	20	4	incompatible	left	3.031	left	2	1	correct
griffinwren	Gryffin	2022-05-15	joint_simon	left	sf	1	3	21	4	incompatible	left	1.139	left	2	1	correct
griffinwren	Gryffin	2022-05-15	joint_simon	left	sf	1	3	22	1	compatible	left	0.797	right	1	0	incorrect
griffinwren	Gryffin	2022-05-15	joint_simon	left	sf	1	3	23	2	compatible	left	0.79	left	2	1	correct
griffinwren	Gryffin	2022-05-15	joint_simon	left	sf	1	3	24	4	incompatible	left	0.782	left	2	1	correct
griffinwren	Gryffin	2022-05-15	joint_simon	left	sf	1	3	25	3	incompatible	left	3.412	right	1	0	incorrect
griffinwren	Gryffin	2022-05-15	joint_simon	left	sf	1	3	26	1	compatible	left	2.643	right	1	0	incorrect
griffinwren	Gryffin	2022-05-15	joint_simon	left	sf	1	3	27	3	incompatible	left	0.481	right	1	0	incorrect
griffinwren	Gryffin	2022-05-15	joint_simon	left	sf	1	3	28	4	incompatible	left	1.987	left	2	1	correct
griffinwren	Gryffin	2022-05-15	joint_simon	left	sf	1	3	29	3	incompatible	left	1.573	right	1	0	incorrect
griffinwren	Gryffin	2022-05-15	joint_simon	left	sf	1	3	30	1	compatible	left	1.267	right	1	0	incorrect
griffinwren	Gryffin	2022-05-15	joint_simon	left	sf	1	3	31	4	incompatible	left	1.408	left	2	1	correct
griffinwren	Gryffin	2022-05-15	joint_simon	left	sf	1	3	32	2	compatible	left	0.976	left	2	1	correct
griffinwren	Gryffin	2022-05-15	joint_simon	left	sf	1	3	33	3	incompatible	left	0.73	right	1	0	incorrect
griffinwren	Gryffin	2022-05-15	joint_simon	left	sf	1	3	34	2	compatible	left	0.926	left	2	1	correct
griffinwren	Gryffin	2022-05-15	joint_simon	left	sf	1	3	35	4	incompatible	left	0.957	left	2	1	correct
griffinwren	Gryffin	2022-05-15	joint_simon	left	sf	1	3	36	3	incompatible	left	0.811	right	1	0	incorrect
griffinwren	Gryffin	2022-05-15	joint_simon	left	sf	1	3	37	1	compatible	NA	NA	right	1	2	correct
griffinwren	Gryffin	2022-05-15	joint_simon	left	sf	1	3	38	2	compatible	left	0.835	left	2	1	correct
griffinwren	Gryffin	2022-05-15	joint_simon	left	sf	1	3	39	1	compatible	left	1.64	right	1	0	incorrect
griffinwren	Gryffin	2022-05-15	joint_simon	left	sf	1	3	40	2	compatible	left	0.71	left	2	1	correct
griffinwren	Gryffin	2022-07-08	joint_simon	left	joint	2	1	6	3	incompatible	left	1.392	right	1	0	incorrect
griffinwren	Gryffin	2022-07-08	joint_simon	left	joint	2	1	7	4	incompatible	left	3.438	left	2	1	correct
griffinwren	Gryffin	2022-07-08	joint_simon	left	joint	2	1	10	2	compatible	left	2.891	left	2	1	correct
griffinwren	Gryffin	2022-07-08	joint_simon	left	joint	2	1	13	4	incompatible	NA	NA	left	2	2	incorrect
griffinwren	Gryffin	2022-07-08	joint_simon	left	joint	2	1	20	1	compatible	left	2.308	right	1	0	incorrect
griffinwren	Gryffin	2022-07-08	joint_simon	left	joint	2	1	21	1	compatible	left	2.813	right	1	0	incorrect
griffinwren	Gryffin	2022-07-08	joint_simon	left	joint	2	1	24	2	compatible	left	2.109	left	2	1	correct
griffinwren	Gryffin	2022-07-08	joint_simon	left	joint	2	1	26	2	compatible	NA	NA	left	2	2	incorrect
griffinwren	Gryffin	2022-07-08	joint_simon	left	joint	2	1	27	3	incompatible	left	4.413	right	1	0	incorrect
griffinwren	Gryffin	2022-07-08	joint_simon	left	joint	2	1	30	3	incompatible	left	1.918	right	1	0	incorrect
griffinwren	Gryffin	2022-07-08	joint_simon	left	joint	2	1	32	3	incompatible	left	2.319	right	1	0	incorrect
griffinwren	Gryffin	2022-07-08	joint_simon	left	joint	2	1	33	4	incompatible	left	2.962	left	2	1	correct
griffinwren	Gryffin	2022-07-08	joint_simon	left	joint	2	1	35	4	incompatible	left	4.576	left	2	1	correct
griffinwren	Gryffin	2022-07-08	joint_simon	left	joint	2	1	36	2	compatible	NA	NA	left	2	2	incorrect
griffinwren	Gryffin	2022-07-08	joint_simon	left	joint	2	1	37	4	incompatible	left	4.8	left	2	1	correct
griffinwren	Gryffin	2022-07-08	joint_simon	left	joint	2	1	39	1	compatible	left	4.13	right	1	0	incorrect
griffinwren	Gryffin	2022-07-15	joint_simon	left	sf	2	4	1	1	compatible	left	1.356	right	1	0	incorrect
griffinwren	Gryffin	2022-07-15	joint_simon	left	sf	2	4	2	2	compatible	left	0.91	left	2	1	correct
griffinwren	Gryffin	2022-07-15	joint_simon	left	sf	2	4	3	3	incompatible	left	0.78	right	1	0	incorrect
griffinwren	Gryffin	2022-07-15	joint_simon	left	sf	2	4	4	4	incompatible	left	0.811	left	2	1	correct
griffinwren	Gryffin	2022-07-15	joint_simon	left	sf	2	4	5	1	compatible	left	0.929	right	1	0	incorrect
griffinwren	Gryffin	2022-07-15	joint_simon	left	sf	2	4	6	4	incompatible	left	0.812	left	2	1	correct
griffinwren	Gryffin	2022-07-15	joint_simon	left	sf	2	4	7	2	compatible	left	0.724	left	2	1	correct
griffinwren	Gryffin	2022-07-15	joint_simon	left	sf	2	4	8	3	incompatible	left	0.713	right	1	0	incorrect
griffinwren	Gryffin	2022-07-15	joint_simon	left	sf	2	4	9	2	compatible	left	0.715	left	2	1	correct
griffinwren	Gryffin	2022-07-15	joint_simon	left	sf	2	4	10	3	incompatible	left	0.777	right	1	0	incorrect
griffinwren	Gryffin	2022-07-15	joint_simon	left	sf	2	4	11	2	compatible	left	0.756	left	2	1	correct
griffinwren	Gryffin	2022-07-15	joint_simon	left	sf	2	4	12	1	compatible	left	0.851	right	1	0	incorrect
griffinwren	Gryffin	2022-07-15	joint_simon	left	sf	2	4	13	1	compatible	left	1.448	right	1	0	incorrect
griffinwren	Gryffin	2022-07-15	joint_simon	left	sf	2	4	14	3	incompatible	left	1.278	right	1	0	incorrect
griffinwren	Gryffin	2022-07-15	joint_simon	left	sf	2	4	15	2	compatible	left	0.728	left	2	1	correct
griffinwren	Gryffin	2022-07-15	joint_simon	left	sf	2	4	16	4	incompatible	left	0.748	left	2	1	correct
griffinwren	Gryffin	2022-07-15	joint_simon	left	sf	2	4	17	1	compatible	left	2.75	right	1	0	incorrect
griffinwren	Gryffin	2022-07-15	joint_simon	left	sf	2	4	18	4	incompatible	left	0.994	left	2	1	correct
griffinwren	Gryffin	2022-07-15	joint_simon	left	sf	2	4	19	3	incompatible	left	1.587	right	1	0	incorrect
griffinwren	Gryffin	2022-07-15	joint_simon	left	sf	2	4	20	4	incompatible	left	0.777	left	2	1	correct
griffinwren	Gryffin	2022-07-15	joint_simon	left	sf	2	4	21	3	incompatible	left	1.453	right	1	0	incorrect
griffinwren	Gryffin	2022-07-15	joint_simon	left	sf	2	4	22	4	incompatible	left	0.753	left	2	1	correct
griffinwren	Gryffin	2022-07-15	joint_simon	left	sf	2	4	23	1	compatible	left	2.548	right	1	0	incorrect
griffinwren	Gryffin	2022-07-15	joint_simon	left	sf	2	4	24	2	compatible	left	0.735	left	2	1	correct
griffinwren	Gryffin	2022-07-15	joint_simon	left	sf	2	4	25	3	incompatible	left	1.213	right	1	0	incorrect
griffinwren	Gryffin	2022-07-15	joint_simon	left	sf	2	4	26	1	compatible	left	2.607	right	1	0	incorrect
griffinwren	Gryffin	2022-07-15	joint_simon	left	sf	2	4	27	2	compatible	left	0.889	left	2	1	correct
griffinwren	Gryffin	2022-07-15	joint_simon	left	sf	2	4	28	1	compatible	left	0.759	right	1	0	incorrect
griffinwren	Gryffin	2022-07-15	joint_simon	left	sf	2	4	29	2	compatible	left	0.749	left	2	1	correct
griffinwren	Gryffin	2022-07-15	joint_simon	left	sf	2	4	30	1	compatible	left	0.855	right	1	0	incorrect
griffinwren	Gryffin	2022-07-15	joint_simon	left	sf	2	4	31	4	incompatible	left	2.875	left	2	1	correct
griffinwren	Gryffin	2022-07-15	joint_simon	left	sf	2	4	32	2	compatible	left	3.33	left	2	1	correct
griffinwren	Gryffin	2022-07-15	joint_simon	left	sf	2	4	33	4	incompatible	left	0.483	left	2	1	correct
griffinwren	Gryffin	2022-07-15	joint_simon	left	sf	2	4	34	3	incompatible	left	2.387	right	1	0	incorrect
griffinwren	Gryffin	2022-07-15	joint_simon	left	sf	2	4	35	2	compatible	left	0.779	left	2	1	correct
griffinwren	Gryffin	2022-07-15	joint_simon	left	sf	2	4	36	4	incompatible	left	1.177	left	2	1	correct
griffinwren	Gryffin	2022-07-15	joint_simon	left	sf	2	4	37	3	incompatible	left	0.682	right	1	0	incorrect
griffinwren	Gryffin	2022-07-15	joint_simon	left	sf	2	4	38	4	incompatible	left	0.766	left	2	1	correct
griffinwren	Gryffin	2022-07-15	joint_simon	left	sf	2	4	39	1	compatible	left	0.696	right	1	0	incorrect
griffinwren	Gryffin	2022-07-15	joint_simon	left	sf	2	4	40	3	incompatible	left	1.191	right	1	0	incorrect
griffinwren	Wren	2022-05-28	joint_simon	right	joint	1	5	2	1	compatible	right	1.673	right	1	1	correct
griffinwren	Wren	2022-05-28	joint_simon	right	joint	1	5	3	1	compatible	NA	NA	right	1	2	incorrect
griffinwren	Wren	2022-05-28	joint_simon	right	joint	1	5	4	2	compatible	right	0.484	left	2	0	incorrect
griffinwren	Wren	2022-05-28	joint_simon	right	joint	1	5	5	4	incompatible	right	1.464	left	2	0	incorrect
griffinwren	Wren	2022-05-28	joint_simon	right	joint	1	5	6	3	incompatible	right	2.09	right	1	1	correct
griffinwren	Wren	2022-05-28	joint_simon	right	joint	1	5	7	2	compatible	right	2.24	left	2	0	incorrect
griffinwren	Wren	2022-05-28	joint_simon	right	joint	1	5	15	3	incompatible	right	1.506	right	1	1	correct
griffinwren	Wren	2022-05-28	joint_simon	right	joint	1	5	16	4	incompatible	right	1.916	left	2	0	incorrect
griffinwren	Wren	2022-05-28	joint_simon	right	joint	1	5	19	3	incompatible	right	4.789	right	1	1	correct
griffinwren	Wren	2022-05-28	joint_simon	right	joint	1	5	20	1	compatible	right	1.886	right	1	1	correct
griffinwren	Wren	2022-05-28	joint_simon	right	joint	1	5	21	1	compatible	right	1.383	right	1	1	correct
griffinwren	Wren	2022-05-28	joint_simon	right	joint	1	5	23	4	incompatible	right	2.481	left	2	0	incorrect
griffinwren	Wren	2022-05-28	joint_simon	right	joint	1	5	25	1	compatible	right	1.044	right	1	1	correct
griffinwren	Wren	2022-05-28	joint_simon	right	joint	1	5	26	4	incompatible	right	1.706	left	2	0	incorrect
griffinwren	Wren	2022-05-28	joint_simon	right	joint	1	5	28	1	compatible	right	1.722	right	1	1	correct
griffinwren	Wren	2022-05-28	joint_simon	right	joint	1	5	30	4	incompatible	right	3.109	left	2	0	incorrect
griffinwren	Wren	2022-05-28	joint_simon	right	joint	1	5	33	4	incompatible	right	1.415	left	2	0	incorrect
griffinwren	Wren	2022-05-28	joint_simon	right	joint	1	5	35	3	incompatible	right	2.033	right	1	1	correct
griffinwren	Wren	2022-05-28	joint_simon	right	joint	1	5	37	4	incompatible	right	2.095	left	2	0	incorrect
griffinwren	Wren	2022-05-28	joint_simon	right	joint	1	5	38	3	incompatible	right	2.537	right	1	1	correct
griffinwren	Wren	2022-05-28	joint_simon	right	joint	1	5	39	1	compatible	right	2.182	right	1	1	correct
griffinwren	Wren	2022-05-28	joint_simon	right	joint	1	5	40	3	incompatible	right	1.785	right	1	1	correct
griffinwren	Wren	2022-07-08	joint_simon	right	joint	2	5	1	1	compatible	right	1.516	right	1	1	correct
griffinwren	Wren	2022-07-08	joint_simon	right	joint	2	5	2	4	incompatible	right	2.056	left	2	0	incorrect
griffinwren	Wren	2022-07-08	joint_simon	right	joint	2	5	3	2	compatible	right	1.326	left	2	0	incorrect
griffinwren	Wren	2022-07-08	joint_simon	right	joint	2	5	4	2	compatible	right	1.686	left	2	0	incorrect
griffinwren	Wren	2022-07-08	joint_simon	right	joint	2	5	5	4	incompatible	right	1.442	left	2	0	incorrect
griffinwren	Wren	2022-07-08	joint_simon	right	joint	2	5	8	2	compatible	right	1.524	left	2	0	incorrect
griffinwren	Wren	2022-07-08	joint_simon	right	joint	2	5	9	3	incompatible	right	3.974	right	1	1	correct
griffinwren	Wren	2022-07-08	joint_simon	right	joint	2	5	11	1	compatible	right	1.326	right	1	1	correct
griffinwren	Wren	2022-07-08	joint_simon	right	joint	2	5	12	3	incompatible	right	1.336	right	1	1	correct
griffinwren	Wren	2022-07-08	joint_simon	right	joint	2	5	14	1	compatible	right	1.244	right	1	1	correct
griffinwren	Wren	2022-07-08	joint_simon	right	joint	2	5	15	2	compatible	right	2.047	left	2	0	incorrect
griffinwren	Wren	2022-07-08	joint_simon	right	joint	2	5	16	3	incompatible	right	1.379	right	1	1	correct
griffinwren	Wren	2022-07-08	joint_simon	right	joint	2	5	17	1	compatible	right	1.096	right	1	1	correct
griffinwren	Wren	2022-07-08	joint_simon	right	joint	2	5	18	4	incompatible	right	1.817	left	2	0	incorrect
griffinwren	Wren	2022-07-08	joint_simon	right	joint	2	5	19	3	incompatible	right	2.204	right	1	1	correct
griffinwren	Wren	2022-07-08	joint_simon	right	joint	2	5	22	2	compatible	right	2.728	left	2	0	incorrect
griffinwren	Wren	2022-07-08	joint_simon	right	joint	2	5	23	3	incompatible	right	2.057	right	1	1	correct
griffinwren	Wren	2022-07-08	joint_simon	right	joint	2	5	25	1	compatible	right	1.628	right	1	1	correct
griffinwren	Wren	2022-07-08	joint_simon	right	joint	2	5	28	4	incompatible	right	2.157	left	2	0	incorrect
griffinwren	Wren	2022-07-08	joint_simon	right	joint	2	5	29	1	compatible	right	3.525	right	1	1	correct
griffinwren	Wren	2022-07-08	joint_simon	right	joint	2	5	31	2	compatible	right	1.469	left	2	0	incorrect
griffinwren	Wren	2022-07-08	joint_simon	right	joint	2	5	34	1	compatible	right	1.884	right	1	1	correct
griffinwren	Wren	2022-07-08	joint_simon	right	joint	2	5	38	3	incompatible	NA	NA	right	1	2	incorrect
griffinwren	Wren	2022-07-08	joint_simon	right	joint	2	5	40	4	incompatible	right	1.848	left	2	0	incorrect
ireneandpaddy	Irene	2022-04-07	joint_simon	right	full	1	2	1	1	compatible	right	3.25	right	1	1	correct
ireneandpaddy	Irene	2022-04-07	joint_simon	right	full	1	2	2	2	compatible	left	1.13	left	2	1	correct
ireneandpaddy	Irene	2022-04-07	joint_simon	right	full	1	2	3	3	incompatible	left	1.41	right	1	0	incorrect
ireneandpaddy	Irene	2022-04-07	joint_simon	right	full	1	2	4	4	incompatible	left	2.4	left	2	1	correct
ireneandpaddy	Irene	2022-04-07	joint_simon	right	full	1	2	5	1	compatible	right	2.73	right	1	1	correct
ireneandpaddy	Irene	2022-04-07	joint_simon	right	full	1	2	6	4	incompatible	left	3.4	left	2	1	correct
ireneandpaddy	Irene	2022-04-07	joint_simon	right	full	1	2	7	2	compatible	left	1.58	left	2	1	correct
ireneandpaddy	Irene	2022-04-07	joint_simon	right	full	1	2	8	3	incompatible	left	1.51	right	1	0	incorrect
ireneandpaddy	Irene	2022-04-07	joint_simon	right	full	1	2	9	2	compatible	left	0.99	left	2	1	correct
ireneandpaddy	Irene	2022-04-07	joint_simon	right	full	1	2	10	3	incompatible	right	2.42	right	1	1	correct
ireneandpaddy	Irene	2022-04-07	joint_simon	right	full	1	2	11	2	compatible	left	3.65	left	2	1	correct
ireneandpaddy	Irene	2022-04-07	joint_simon	right	full	1	2	12	1	compatible	right	2.12	right	1	1	correct
ireneandpaddy	Irene	2022-04-07	joint_simon	right	full	1	2	13	1	compatible	right	0.89	right	1	1	correct
ireneandpaddy	Irene	2022-04-07	joint_simon	right	full	1	2	14	3	incompatible	right	1.92	right	1	1	correct
ireneandpaddy	Irene	2022-04-07	joint_simon	right	full	1	2	15	2	compatible	left	1.65	left	2	1	correct
ireneandpaddy	Irene	2022-04-07	joint_simon	right	full	1	2	16	4	incompatible	left	1.11	left	2	1	correct
ireneandpaddy	Irene	2022-04-07	joint_simon	right	full	1	2	17	1	compatible	right	1.27	right	1	1	correct
ireneandpaddy	Irene	2022-04-07	joint_simon	right	full	1	2	18	4	incompatible	left	1.67	left	2	1	correct
ireneandpaddy	Irene	2022-04-07	joint_simon	right	full	1	2	19	3	incompatible	left	1.57	right	1	0	incorrect
ireneandpaddy	Irene	2022-04-07	joint_simon	right	full	1	2	20	4	incompatible	left	3.32	left	2	1	correct
ireneandpaddy	Irene	2022-04-07	joint_simon	right	full	1	2	21	4	incompatible	right	3.83	left	2	0	incorrect
ireneandpaddy	Irene	2022-04-07	joint_simon	right	full	1	2	22	1	compatible	left	4.24	right	1	0	incorrect
ireneandpaddy	Irene	2022-04-07	joint_simon	right	full	1	2	23	3	incompatible	left	3.42	right	1	0	incorrect
ireneandpaddy	Irene	2022-04-07	joint_simon	right	full	1	2	24	4	incompatible	left	3.75	left	2	1	correct
ireneandpaddy	Irene	2022-04-07	joint_simon	right	full	1	2	25	1	compatible	left	4.89	right	1	0	incorrect
ireneandpaddy	Irene	2022-04-07	joint_simon	right	full	1	2	26	4	incompatible	null	5	left	2	2	incorrect
ireneandpaddy	Irene	2022-04-07	joint_simon	right	full	1	2	27	2	compatible	right	3.04	left	2	0	incorrect
ireneandpaddy	Irene	2022-04-07	joint_simon	right	full	1	2	28	1	compatible	right	2.56	right	1	1	correct
ireneandpaddy	Irene	2022-04-07	joint_simon	right	full	1	2	29	4	incompatible	left	1.3	left	2	1	correct
ireneandpaddy	Irene	2022-04-07	joint_simon	right	full	1	2	30	3	incompatible	right	1.85	right	1	1	correct
ireneandpaddy	Irene	2022-04-07	joint_simon	right	full	1	2	31	2	compatible	right	4.51	left	2	0	incorrect
ireneandpaddy	Irene	2022-04-07	joint_simon	right	full	1	2	32	3	incompatible	right	1.19	right	1	1	correct
ireneandpaddy	Irene	2022-04-07	joint_simon	right	full	1	2	33	2	compatible	left	2.08	left	2	1	correct
ireneandpaddy	Irene	2022-04-07	joint_simon	right	full	1	2	34	3	incompatible	right	0.94	right	1	1	correct
ireneandpaddy	Irene	2022-04-07	joint_simon	right	full	1	2	35	1	compatible	right	2.56	right	1	1	correct
ireneandpaddy	Irene	2022-04-07	joint_simon	right	full	1	2	36	2	compatible	right	3.84	left	2	0	incorrect
ireneandpaddy	Irene	2022-04-07	joint_simon	right	full	1	2	37	4	incompatible	left	1.86	left	2	1	correct
ireneandpaddy	Irene	2022-04-07	joint_simon	right	full	1	2	38	3	incompatible	right	1.48	right	1	1	correct
ireneandpaddy	Irene	2022-04-07	joint_simon	right	full	1	2	39	2	compatible	left	1.94	left	2	1	correct
ireneandpaddy	Irene	2022-04-07	joint_simon	right	full	1	2	40	1	compatible	right	1.89	right	1	1	correct
ireneandpaddy	Irene	2022-04-02	joint_simon	right	half	1	1	1	1	compatible	right	0.81	right	1	1	correct
ireneandpaddy	Irene	2022-04-02	joint_simon	right	half	1	1	2	2	compatible	right	1.97	left	2	0	incorrect
ireneandpaddy	Irene	2022-04-02	joint_simon	right	half	1	1	3	3	incompatible	right	1.4	right	1	1	correct
ireneandpaddy	Irene	2022-04-02	joint_simon	right	half	1	1	4	4	incompatible	right	0.83	left	2	0	incorrect
ireneandpaddy	Irene	2022-04-02	joint_simon	right	half	1	1	5	1	compatible	right	0.8	right	1	1	correct
ireneandpaddy	Irene	2022-04-02	joint_simon	right	half	1	1	6	4	incompatible	right	1.03	left	2	0	incorrect
ireneandpaddy	Irene	2022-04-02	joint_simon	right	half	1	1	7	2	compatible	right	1.91	left	2	0	incorrect
ireneandpaddy	Irene	2022-04-02	joint_simon	right	half	1	1	8	3	incompatible	right	0.76	right	1	1	correct
ireneandpaddy	Irene	2022-04-02	joint_simon	right	half	1	1	9	2	compatible	right	1.88	left	2	0	incorrect
ireneandpaddy	Irene	2022-04-02	joint_simon	right	half	1	1	10	3	incompatible	right	0.65	right	1	1	correct
ireneandpaddy	Irene	2022-04-02	joint_simon	right	half	1	1	11	2	compatible	right	1.03	left	2	0	incorrect
ireneandpaddy	Irene	2022-04-02	joint_simon	right	half	1	1	12	1	compatible	right	1.12	right	1	1	correct
ireneandpaddy	Irene	2022-04-02	joint_simon	right	half	1	1	13	1	compatible	right	0.86	right	1	1	correct
ireneandpaddy	Irene	2022-04-02	joint_simon	right	half	1	1	14	3	incompatible	right	0.56	right	1	1	correct
ireneandpaddy	Irene	2022-04-02	joint_simon	right	half	1	1	15	2	compatible	right	1.65	left	2	0	incorrect
ireneandpaddy	Irene	2022-04-02	joint_simon	right	half	1	1	16	4	incompatible	right	1.1	left	2	0	incorrect
ireneandpaddy	Irene	2022-04-02	joint_simon	right	half	1	1	17	1	compatible	right	0.93	right	1	1	correct
ireneandpaddy	Irene	2022-04-02	joint_simon	right	half	1	1	18	4	incompatible	right	1.39	left	2	0	incorrect
ireneandpaddy	Irene	2022-04-02	joint_simon	right	half	1	1	19	3	incompatible	right	0.54	right	1	1	correct
ireneandpaddy	Irene	2022-04-02	joint_simon	right	half	1	1	20	4	incompatible	right	0.7	left	2	0	incorrect
ireneandpaddy	Irene	2022-04-02	joint_simon	right	half	1	1	21	2	compatible	right	0.49	left	2	0	incorrect
ireneandpaddy	Irene	2022-04-02	joint_simon	right	half	1	1	22	3	incompatible	right	1.05	right	1	1	correct
ireneandpaddy	Irene	2022-04-02	joint_simon	right	half	1	1	23	1	compatible	right	3.2	right	1	1	correct
ireneandpaddy	Irene	2022-04-02	joint_simon	right	half	1	1	24	3	incompatible	right	1.05	right	1	1	correct
ireneandpaddy	Irene	2022-04-02	joint_simon	right	half	1	1	25	2	compatible	right	0.94	left	2	0	incorrect
ireneandpaddy	Irene	2022-04-02	joint_simon	right	half	1	1	26	1	compatible	right	0.82	right	1	1	correct
ireneandpaddy	Irene	2022-04-02	joint_simon	right	half	1	1	27	4	incompatible	right	4.1	left	2	0	incorrect
ireneandpaddy	Irene	2022-04-02	joint_simon	right	half	1	1	28	1	compatible	right	0.88	right	1	1	correct
ireneandpaddy	Irene	2022-04-02	joint_simon	right	half	1	1	29	3	incompatible	right	2.79	right	1	1	correct
ireneandpaddy	Irene	2022-04-02	joint_simon	right	half	1	1	30	1	compatible	right	0.99	right	1	1	correct
ireneandpaddy	Irene	2022-04-02	joint_simon	right	half	1	1	31	4	incompatible	right	0.81	left	2	0	incorrect
ireneandpaddy	Irene	2022-04-02	joint_simon	right	half	1	1	32	2	compatible	right	0.82	left	2	0	incorrect
ireneandpaddy	Irene	2022-04-02	joint_simon	right	half	1	1	33	3	incompatible	right	1.35	right	1	1	correct
ireneandpaddy	Irene	2022-04-02	joint_simon	right	half	1	1	34	4	incompatible	right	0.51	left	2	0	incorrect
ireneandpaddy	Irene	2022-04-02	joint_simon	right	half	1	1	35	2	compatible	right	2.09	left	2	0	incorrect
ireneandpaddy	Irene	2022-04-02	joint_simon	right	half	1	1	36	3	incompatible	right	1.14	right	1	1	correct
ireneandpaddy	Irene	2022-04-02	joint_simon	right	half	1	1	37	4	incompatible	right	1.35	left	2	0	incorrect
ireneandpaddy	Irene	2022-04-02	joint_simon	right	half	1	1	38	2	compatible	right	1.4	left	2	0	incorrect
ireneandpaddy	Irene	2022-04-02	joint_simon	right	half	1	1	39	4	incompatible	right	1.04	left	2	0	incorrect
ireneandpaddy	Irene	2022-04-02	joint_simon	right	half	1	1	40	1	compatible	right	0.58	right	1	1	correct
ireneandpaddy	Irene	2022-05-07	joint_simon	right	joint	1	3	1	1	compatible	right	0.448	right	1	1	correct
ireneandpaddy	Irene	2022-05-07	joint_simon	right	joint	1	3	2	3	incompatible	right	0.428	right	1	1	correct
ireneandpaddy	Irene	2022-05-07	joint_simon	right	joint	1	3	4	1	compatible	right	2.197	right	1	1	correct
ireneandpaddy	Irene	2022-05-07	joint_simon	right	joint	1	3	7	3	incompatible	right	0.442	right	1	1	correct
ireneandpaddy	Irene	2022-05-07	joint_simon	right	joint	1	5	9	4	incompatible	right	1.81	left	2	0	incorrect
ireneandpaddy	Irene	2022-05-07	joint_simon	right	joint	1	3	10	3	incompatible	right	1.557	right	1	1	correct
ireneandpaddy	Irene	2022-05-07	joint_simon	right	joint	1	5	17	2	compatible	right	0.444	left	2	0	incorrect
ireneandpaddy	Irene	2022-05-07	joint_simon	right	joint	1	3	18	1	compatible	right	2.792	right	1	1	correct
ireneandpaddy	Irene	2022-05-07	joint_simon	right	joint	1	3	20	1	compatible	right	1.516	right	1	1	correct
ireneandpaddy	Irene	2022-05-07	joint_simon	right	joint	1	3	22	1	compatible	right	0.861	right	1	1	correct
ireneandpaddy	Irene	2022-05-07	joint_simon	right	joint	1	5	30	4	incompatible	right	1.577	left	2	0	incorrect
ireneandpaddy	Irene	2022-05-07	joint_simon	right	joint	1	5	33	4	incompatible	right	1.67	left	2	0	incorrect
ireneandpaddy	Irene	2022-05-07	joint_simon	right	joint	1	3	34	3	incompatible	right	1.509	right	1	1	correct
ireneandpaddy	Irene	2022-05-07	joint_simon	right	joint	1	3	35	1	compatible	right	1.56	right	1	1	correct
ireneandpaddy	Irene	2022-05-07	joint_simon	right	joint	1	3	37	3	incompatible	right	1.193	right	1	1	correct
ireneandpaddy	Irene	2022-05-07	joint_simon	right	joint	1	5	38	2	compatible	right	3.681	left	2	0	incorrect
ireneandpaddy	Irene	2022-05-07	joint_simon	right	joint	1	5	39	4	incompatible	right	1.34	left	2	0	incorrect
ireneandpaddy	Irene	2022-05-07	joint_simon	right	joint	1	3	40	1	compatible	right	2.629	right	1	1	correct
ireneandpaddy	Irene	2022-05-08	joint_simon	right	sf	1	4	1	1	compatible	right	0.956	right	1	1	correct
ireneandpaddy	Irene	2022-05-08	joint_simon	right	sf	1	4	2	2	compatible	right	0.994	left	2	0	incorrect
ireneandpaddy	Irene	2022-05-08	joint_simon	right	sf	1	4	3	3	incompatible	right	2.022	right	1	1	correct
ireneandpaddy	Irene	2022-05-08	joint_simon	right	sf	1	4	4	4	incompatible	right	0.483	left	2	0	incorrect
ireneandpaddy	Irene	2022-05-08	joint_simon	right	sf	1	4	5	1	compatible	right	0.774	right	1	1	correct
ireneandpaddy	Irene	2022-05-08	joint_simon	right	sf	1	4	6	4	incompatible	right	0.796	left	2	0	incorrect
ireneandpaddy	Irene	2022-05-08	joint_simon	right	sf	1	4	7	2	compatible	right	0.842	left	2	0	incorrect
ireneandpaddy	Irene	2022-05-08	joint_simon	right	sf	1	4	8	3	incompatible	right	0.858	right	1	1	correct
ireneandpaddy	Irene	2022-05-08	joint_simon	right	sf	1	4	9	2	compatible	right	0.898	left	2	0	incorrect
ireneandpaddy	Irene	2022-05-08	joint_simon	right	sf	1	4	10	3	incompatible	right	1.744	right	1	1	correct
ireneandpaddy	Irene	2022-05-08	joint_simon	right	sf	1	4	11	2	compatible	right	1.095	left	2	0	incorrect
ireneandpaddy	Irene	2022-05-08	joint_simon	right	sf	1	4	12	1	compatible	right	0.897	right	1	1	correct
ireneandpaddy	Irene	2022-05-08	joint_simon	right	sf	1	4	13	1	compatible	right	0.952	right	1	1	correct
ireneandpaddy	Irene	2022-05-08	joint_simon	right	sf	1	4	14	3	incompatible	right	0.785	right	1	1	correct
ireneandpaddy	Irene	2022-05-08	joint_simon	right	sf	1	4	15	2	compatible	right	1.881	left	2	0	incorrect
ireneandpaddy	Irene	2022-05-08	joint_simon	right	sf	1	4	16	4	incompatible	right	0.798	left	2	0	incorrect
ireneandpaddy	Irene	2022-05-08	joint_simon	right	sf	1	4	17	1	compatible	right	0.789	right	1	1	correct
ireneandpaddy	Irene	2022-05-08	joint_simon	right	sf	1	4	18	4	incompatible	right	1.613	left	2	0	incorrect
ireneandpaddy	Irene	2022-05-08	joint_simon	right	sf	1	4	19	3	incompatible	right	2.154	right	1	1	correct
ireneandpaddy	Irene	2022-05-08	joint_simon	right	sf	1	4	20	4	incompatible	right	1.028	left	2	0	incorrect
ireneandpaddy	Irene	2022-05-08	joint_simon	right	sf	1	4	21	3	incompatible	right	0.808	right	1	1	correct
ireneandpaddy	Irene	2022-05-08	joint_simon	right	sf	1	4	22	2	compatible	right	2.065	left	2	0	incorrect
ireneandpaddy	Irene	2022-05-08	joint_simon	right	sf	1	4	23	2	compatible	right	0.982	left	2	0	incorrect
ireneandpaddy	Irene	2022-05-08	joint_simon	right	sf	1	4	24	4	incompatible	right	0.891	left	2	0	incorrect
ireneandpaddy	Irene	2022-05-08	joint_simon	right	sf	1	4	25	3	incompatible	right	0.824	right	1	1	correct
ireneandpaddy	Irene	2022-05-08	joint_simon	right	sf	1	4	26	1	compatible	right	0.963	right	1	1	correct
ireneandpaddy	Irene	2022-05-08	joint_simon	right	sf	1	4	27	2	compatible	right	1.401	left	2	0	incorrect
ireneandpaddy	Irene	2022-05-08	joint_simon	right	sf	1	4	28	4	incompatible	right	0.523	left	2	0	incorrect
ireneandpaddy	Irene	2022-05-08	joint_simon	right	sf	1	4	29	1	compatible	right	0.69	right	1	1	correct
ireneandpaddy	Irene	2022-05-08	joint_simon	right	sf	1	4	30	3	incompatible	right	1.011	right	1	1	correct
ireneandpaddy	Irene	2022-05-08	joint_simon	right	sf	1	4	31	4	incompatible	right	1.155	left	2	0	incorrect
ireneandpaddy	Irene	2022-05-08	joint_simon	right	sf	1	4	32	2	compatible	right	3.587	left	2	0	incorrect
ireneandpaddy	Irene	2022-05-08	joint_simon	right	sf	1	4	33	1	compatible	right	0.958	right	1	1	correct
ireneandpaddy	Irene	2022-05-08	joint_simon	right	sf	1	4	34	4	incompatible	right	1.091	left	2	0	incorrect
ireneandpaddy	Irene	2022-05-08	joint_simon	right	sf	1	4	35	1	compatible	right	0.809	right	1	1	correct
ireneandpaddy	Irene	2022-05-08	joint_simon	right	sf	1	4	36	3	incompatible	right	0.909	right	1	1	correct
ireneandpaddy	Irene	2022-05-08	joint_simon	right	sf	1	4	37	1	compatible	right	1.025	right	1	1	correct
ireneandpaddy	Irene	2022-05-08	joint_simon	right	sf	1	4	38	3	incompatible	right	0.949	right	1	1	correct
ireneandpaddy	Irene	2022-05-08	joint_simon	right	sf	1	4	39	2	compatible	right	1.302	left	2	0	incorrect
ireneandpaddy	Irene	2022-05-08	joint_simon	right	sf	1	4	40	4	incompatible	right	1.111	left	2	0	incorrect
ireneandpaddy	Irene	2022-05-15	joint_simon	right	full	2	2	1	1	compatible	left	0.9	right	1	0	incorrect
ireneandpaddy	Irene	2022-05-15	joint_simon	right	full	2	2	2	2	compatible	left	1.027	left	2	1	correct
ireneandpaddy	Irene	2022-05-15	joint_simon	right	full	2	2	3	3	incompatible	left	1.675	right	1	0	incorrect
ireneandpaddy	Irene	2022-05-15	joint_simon	right	full	2	2	4	4	incompatible	left	1.044	left	2	1	correct
ireneandpaddy	Irene	2022-05-15	joint_simon	right	full	2	2	5	1	compatible	left	3.084	right	1	0	incorrect
ireneandpaddy	Irene	2022-05-15	joint_simon	right	full	2	2	6	4	incompatible	left	1.536	left	2	1	correct
ireneandpaddy	Irene	2022-05-15	joint_simon	right	full	2	2	7	2	compatible	left	1.069	left	2	1	correct
ireneandpaddy	Irene	2022-05-15	joint_simon	right	full	2	2	8	3	incompatible	right	1.226	right	1	1	correct
ireneandpaddy	Irene	2022-05-15	joint_simon	right	full	2	2	9	2	compatible	left	0.871	left	2	1	correct
ireneandpaddy	Irene	2022-05-15	joint_simon	right	full	2	2	10	3	incompatible	right	1.059	right	1	1	correct
ireneandpaddy	Irene	2022-05-15	joint_simon	right	full	2	2	11	2	compatible	left	2.847	left	2	1	correct
ireneandpaddy	Irene	2022-05-15	joint_simon	right	full	2	2	12	1	compatible	right	0.876	right	1	1	correct
ireneandpaddy	Irene	2022-05-15	joint_simon	right	full	2	2	13	1	compatible	right	0.965	right	1	1	correct
ireneandpaddy	Irene	2022-05-15	joint_simon	right	full	2	2	14	3	incompatible	right	0.895	right	1	1	correct
ireneandpaddy	Irene	2022-05-15	joint_simon	right	full	2	2	15	2	compatible	left	1.489	left	2	1	correct
ireneandpaddy	Irene	2022-05-15	joint_simon	right	full	2	2	16	4	incompatible	right	0.975	left	2	0	incorrect
ireneandpaddy	Irene	2022-05-15	joint_simon	right	full	2	2	17	1	compatible	right	0.867	right	1	1	correct
ireneandpaddy	Irene	2022-05-15	joint_simon	right	full	2	2	18	4	incompatible	left	1.794	left	2	1	correct
ireneandpaddy	Irene	2022-05-15	joint_simon	right	full	2	2	19	3	incompatible	right	1.242	right	1	1	correct
ireneandpaddy	Irene	2022-05-15	joint_simon	right	full	2	2	20	4	incompatible	right	0.813	left	2	0	incorrect
ireneandpaddy	Irene	2022-05-15	joint_simon	right	full	2	2	21	3	incompatible	left	1.495	right	1	0	incorrect
ireneandpaddy	Irene	2022-05-15	joint_simon	right	full	2	2	22	3	incompatible	right	1.285	right	1	1	correct
ireneandpaddy	Irene	2022-05-15	joint_simon	right	full	2	2	23	3	incompatible	right	1.043	right	1	1	correct
ireneandpaddy	Irene	2022-05-15	joint_simon	right	full	2	2	24	4	incompatible	left	1.084	left	2	1	correct
ireneandpaddy	Irene	2022-05-15	joint_simon	right	full	2	2	25	2	compatible	left	3.768	left	2	1	correct
ireneandpaddy	Irene	2022-05-15	joint_simon	right	full	2	2	26	4	incompatible	left	1.586	left	2	1	correct
ireneandpaddy	Irene	2022-05-15	joint_simon	right	full	2	2	27	1	compatible	right	1.978	right	1	1	correct
ireneandpaddy	Irene	2022-05-15	joint_simon	right	full	2	2	28	2	compatible	left	1.353	left	2	1	correct
ireneandpaddy	Irene	2022-05-15	joint_simon	right	full	2	2	29	1	compatible	right	1.834	right	1	1	correct
ireneandpaddy	Irene	2022-05-15	joint_simon	right	full	2	2	30	4	incompatible	left	0.944	left	2	1	correct
ireneandpaddy	Irene	2022-05-15	joint_simon	right	full	2	2	31	1	compatible	left	2.988	right	1	0	incorrect
ireneandpaddy	Irene	2022-05-15	joint_simon	right	full	2	2	32	4	incompatible	left	0.988	left	2	1	correct
ireneandpaddy	Irene	2022-05-15	joint_simon	right	full	2	2	33	1	compatible	right	1.484	right	1	1	correct
ireneandpaddy	Irene	2022-05-15	joint_simon	right	full	2	2	34	2	compatible	left	1.593	left	2	1	correct
ireneandpaddy	Irene	2022-05-15	joint_simon	right	full	2	2	35	3	incompatible	right	0.914	right	1	1	correct
ireneandpaddy	Irene	2022-05-15	joint_simon	right	full	2	2	36	2	compatible	left	0.88	left	2	1	correct
ireneandpaddy	Irene	2022-05-15	joint_simon	right	full	2	2	37	1	compatible	right	1.565	right	1	1	correct
ireneandpaddy	Irene	2022-05-15	joint_simon	right	full	2	2	38	2	compatible	left	3.244	left	2	1	correct
ireneandpaddy	Irene	2022-05-15	joint_simon	right	full	2	2	39	3	incompatible	right	1.398	right	1	1	correct
ireneandpaddy	Irene	2022-05-15	joint_simon	right	full	2	2	40	4	incompatible	left	1.431	left	2	1	correct
ireneandpaddy	Irene	2022-05-14	joint_simon	right	half	2	1	1	1	compatible	right	0.731	right	1	1	correct
ireneandpaddy	Irene	2022-05-14	joint_simon	right	half	2	1	2	2	compatible	right	1.037	left	2	0	incorrect
ireneandpaddy	Irene	2022-05-14	joint_simon	right	half	2	1	3	3	incompatible	right	1.08	right	1	1	correct
ireneandpaddy	Irene	2022-05-14	joint_simon	right	half	2	1	4	4	incompatible	right	0.79	left	2	0	incorrect
ireneandpaddy	Irene	2022-05-14	joint_simon	right	half	2	1	5	1	compatible	right	0.857	right	1	1	correct
ireneandpaddy	Irene	2022-05-14	joint_simon	right	half	2	1	6	4	incompatible	right	1.194	left	2	0	incorrect
ireneandpaddy	Irene	2022-05-14	joint_simon	right	half	2	1	7	2	compatible	right	0.934	left	2	0	incorrect
ireneandpaddy	Irene	2022-05-14	joint_simon	right	half	2	1	8	3	incompatible	right	0.492	right	1	1	correct
ireneandpaddy	Irene	2022-05-14	joint_simon	right	half	2	1	9	2	compatible	right	2.629	left	2	0	incorrect
ireneandpaddy	Irene	2022-05-14	joint_simon	right	half	2	1	10	3	incompatible	right	1.061	right	1	1	correct
ireneandpaddy	Irene	2022-05-14	joint_simon	right	half	2	1	11	2	compatible	right	0.607	left	2	0	incorrect
ireneandpaddy	Irene	2022-05-14	joint_simon	right	half	2	1	12	1	compatible	right	0.816	right	1	1	correct
ireneandpaddy	Irene	2022-05-14	joint_simon	right	half	2	1	13	1	compatible	right	0.959	right	1	1	correct
ireneandpaddy	Irene	2022-05-14	joint_simon	right	half	2	1	14	3	incompatible	right	0.556	right	1	1	correct
ireneandpaddy	Irene	2022-05-14	joint_simon	right	half	2	1	15	2	compatible	right	0.965	left	2	0	incorrect
ireneandpaddy	Irene	2022-05-14	joint_simon	right	half	2	1	16	4	incompatible	right	1.963	left	2	0	incorrect
ireneandpaddy	Irene	2022-05-14	joint_simon	right	half	2	1	17	1	compatible	right	0.768	right	1	1	correct
ireneandpaddy	Irene	2022-05-14	joint_simon	right	half	2	1	18	4	incompatible	right	1.398	left	2	0	incorrect
ireneandpaddy	Irene	2022-05-14	joint_simon	right	half	2	1	19	3	incompatible	right	0.811	right	1	1	correct
ireneandpaddy	Irene	2022-05-14	joint_simon	right	half	2	1	20	4	incompatible	right	1.457	left	2	0	incorrect
ireneandpaddy	Irene	2022-05-14	joint_simon	right	half	2	1	21	4	incompatible	right	3.797	left	2	0	incorrect
ireneandpaddy	Irene	2022-05-14	joint_simon	right	half	2	1	22	1	compatible	null	5.004	right	1	2	incorrect
ireneandpaddy	Irene	2022-05-14	joint_simon	right	half	2	1	23	3	incompatible	right	0.924	right	1	1	correct
ireneandpaddy	Irene	2022-05-14	joint_simon	right	half	2	1	24	4	incompatible	right	1.707	left	2	0	incorrect
ireneandpaddy	Irene	2022-05-14	joint_simon	right	half	2	1	25	1	compatible	right	0.828	right	1	1	correct
ireneandpaddy	Irene	2022-05-14	joint_simon	right	half	2	1	26	4	incompatible	right	0.863	left	2	0	incorrect
ireneandpaddy	Irene	2022-05-14	joint_simon	right	half	2	1	27	2	compatible	right	1.68	left	2	0	incorrect
ireneandpaddy	Irene	2022-05-14	joint_simon	right	half	2	1	28	4	incompatible	right	0.762	left	2	0	incorrect
ireneandpaddy	Irene	2022-05-14	joint_simon	right	half	2	1	29	1	compatible	right	0.83	right	1	1	correct
ireneandpaddy	Irene	2022-05-14	joint_simon	right	half	2	1	30	3	incompatible	right	1.062	right	1	1	correct
ireneandpaddy	Irene	2022-05-14	joint_simon	right	half	2	1	31	1	compatible	right	0.787	right	1	1	correct
ireneandpaddy	Irene	2022-05-14	joint_simon	right	half	2	1	32	2	compatible	right	0.864	left	2	0	incorrect
ireneandpaddy	Irene	2022-05-14	joint_simon	right	half	2	1	33	3	incompatible	right	0.798	right	1	1	correct
ireneandpaddy	Irene	2022-05-14	joint_simon	right	half	2	1	34	2	compatible	right	0.856	left	2	0	incorrect
ireneandpaddy	Irene	2022-05-14	joint_simon	right	half	2	1	35	4	incompatible	right	0.823	left	2	0	incorrect
ireneandpaddy	Irene	2022-05-14	joint_simon	right	half	2	1	36	3	incompatible	right	0.691	right	1	1	correct
ireneandpaddy	Irene	2022-05-14	joint_simon	right	half	2	1	37	2	compatible	right	0.759	left	2	0	incorrect
ireneandpaddy	Irene	2022-05-14	joint_simon	right	half	2	1	38	1	compatible	right	0.819	right	1	1	correct
ireneandpaddy	Irene	2022-05-14	joint_simon	right	half	2	1	39	3	incompatible	right	0.494	right	1	1	correct
ireneandpaddy	Irene	2022-05-14	joint_simon	right	half	2	1	40	2	compatible	right	1.667	left	2	0	incorrect
ireneandpaddy	Irene	2022-05-22	joint_simon	right	joint	2	3	3	1	compatible	right	0.426	right	1	1	correct
ireneandpaddy	Irene	2022-05-22	joint_simon	right	joint	2	3	4	2	compatible	right	1.379	left	2	0	incorrect
ireneandpaddy	Irene	2022-05-22	joint_simon	right	joint	2	3	19	3	incompatible	right	4.319	right	1	1	correct
ireneandpaddy	Irene	2022-05-22	joint_simon	right	joint	2	3	20	1	compatible	right	3.327	right	1	1	correct
ireneandpaddy	Irene	2022-05-22	joint_simon	right	joint	2	3	21	3	incompatible	right	2.019	right	1	1	correct
ireneandpaddy	Irene	2022-05-22	joint_simon	right	joint	2	3	28	3	incompatible	NA	NA	right	1	2	incorrect
ireneandpaddy	Irene	2022-05-22	joint_simon	right	joint	2	3	37	3	incompatible	right	3.148	right	1	1	correct
ireneandpaddy	Irene	2022-05-22	joint_simon	right	joint	2	3	39	1	compatible	right	3.223	right	1	1	correct
ireneandpaddy	Irene	2022-05-27	joint_simon	right	sf	2	4	1	1	compatible	right	0.845	right	1	1	correct
ireneandpaddy	Irene	2022-05-27	joint_simon	right	sf	2	4	2	2	compatible	right	2.716	left	2	0	incorrect
ireneandpaddy	Irene	2022-05-27	joint_simon	right	sf	2	4	3	3	incompatible	right	0.627	right	1	1	correct
ireneandpaddy	Irene	2022-05-27	joint_simon	right	sf	2	4	4	4	incompatible	right	0.485	left	2	0	incorrect
ireneandpaddy	Irene	2022-05-27	joint_simon	right	sf	2	4	5	1	compatible	right	0.804	right	1	1	correct
ireneandpaddy	Irene	2022-05-27	joint_simon	right	sf	2	4	6	4	incompatible	right	1.269	left	2	0	incorrect
ireneandpaddy	Irene	2022-05-27	joint_simon	right	sf	2	4	7	2	compatible	right	1.46	left	2	0	incorrect
ireneandpaddy	Irene	2022-05-27	joint_simon	right	sf	2	4	8	3	incompatible	right	0.752	right	1	1	correct
ireneandpaddy	Irene	2022-05-27	joint_simon	right	sf	2	4	9	2	compatible	right	2.219	left	2	0	incorrect
ireneandpaddy	Irene	2022-05-27	joint_simon	right	sf	2	4	10	3	incompatible	right	0.766	right	1	1	correct
ireneandpaddy	Irene	2022-05-27	joint_simon	right	sf	2	4	11	2	compatible	right	0.76	left	2	0	incorrect
ireneandpaddy	Irene	2022-05-27	joint_simon	right	sf	2	4	12	1	compatible	right	0.784	right	1	1	correct
ireneandpaddy	Irene	2022-05-27	joint_simon	right	sf	2	4	13	1	compatible	right	0.864	right	1	1	correct
ireneandpaddy	Irene	2022-05-27	joint_simon	right	sf	2	4	14	3	incompatible	right	0.786	right	1	1	correct
ireneandpaddy	Irene	2022-05-27	joint_simon	right	sf	2	4	15	2	compatible	right	0.96	left	2	0	incorrect
ireneandpaddy	Irene	2022-05-27	joint_simon	right	sf	2	4	16	4	incompatible	right	0.619	left	2	0	incorrect
ireneandpaddy	Irene	2022-05-27	joint_simon	right	sf	2	4	17	1	compatible	right	0.814	right	1	1	correct
ireneandpaddy	Irene	2022-05-27	joint_simon	right	sf	2	4	18	4	incompatible	right	1.598	left	2	0	incorrect
ireneandpaddy	Irene	2022-05-27	joint_simon	right	sf	2	4	19	3	incompatible	right	0.681	right	1	1	correct
ireneandpaddy	Irene	2022-05-27	joint_simon	right	sf	2	4	20	4	incompatible	right	1.392	left	2	0	incorrect
ireneandpaddy	Irene	2022-05-27	joint_simon	right	sf	2	4	21	2	compatible	right	1.482	left	2	0	incorrect
ireneandpaddy	Irene	2022-05-27	joint_simon	right	sf	2	4	22	3	incompatible	right	1.408	right	1	1	correct
ireneandpaddy	Irene	2022-05-27	joint_simon	right	sf	2	4	23	4	incompatible	null	5.008	left	2	2	correct
ireneandpaddy	Irene	2022-05-27	joint_simon	right	sf	2	4	24	3	incompatible	right	0.82	right	1	1	correct
ireneandpaddy	Irene	2022-05-27	joint_simon	right	sf	2	4	25	2	compatible	right	1.508	left	2	0	incorrect
ireneandpaddy	Irene	2022-05-27	joint_simon	right	sf	2	4	26	4	incompatible	right	3.519	left	2	0	incorrect
ireneandpaddy	Irene	2022-05-27	joint_simon	right	sf	2	4	27	2	compatible	right	1.632	left	2	0	incorrect
ireneandpaddy	Irene	2022-05-27	joint_simon	right	sf	2	4	28	4	incompatible	right	0.48	left	2	0	incorrect
ireneandpaddy	Irene	2022-05-27	joint_simon	right	sf	2	4	29	1	compatible	right	0.768	right	1	1	correct
ireneandpaddy	Irene	2022-05-27	joint_simon	right	sf	2	4	30	2	compatible	right	2.302	left	2	0	incorrect
ireneandpaddy	Irene	2022-05-27	joint_simon	right	sf	2	4	31	3	incompatible	right	0.983	right	1	1	correct
ireneandpaddy	Irene	2022-05-27	joint_simon	right	sf	2	4	32	1	compatible	right	0.486	right	1	1	correct
ireneandpaddy	Irene	2022-05-27	joint_simon	right	sf	2	4	33	3	incompatible	right	1.5	right	1	1	correct
ireneandpaddy	Irene	2022-05-27	joint_simon	right	sf	2	4	34	1	compatible	right	0.935	right	1	1	correct
ireneandpaddy	Irene	2022-05-27	joint_simon	right	sf	2	4	35	4	incompatible	right	0.475	left	2	0	incorrect
ireneandpaddy	Irene	2022-05-27	joint_simon	right	sf	2	4	36	3	incompatible	right	1.226	right	1	1	correct
ireneandpaddy	Irene	2022-05-27	joint_simon	right	sf	2	4	37	1	compatible	right	1.352	right	1	1	correct
ireneandpaddy	Irene	2022-05-27	joint_simon	right	sf	2	4	38	2	compatible	right	1.611	left	2	0	incorrect
ireneandpaddy	Irene	2022-05-27	joint_simon	right	sf	2	4	39	1	compatible	right	0.795	right	1	1	correct
ireneandpaddy	Irene	2022-05-27	joint_simon	right	sf	2	4	40	4	incompatible	right	0.84	left	2	0	incorrect
ireneandpaddy	Paddy	2022-05-07	joint_simon	left	joint	1	5	3	2	compatible	left	1.182	left	2	1	correct
ireneandpaddy	Paddy	2022-05-07	joint_simon	left	joint	1	5	5	2	compatible	left	0.996	left	2	1	correct
ireneandpaddy	Paddy	2022-05-07	joint_simon	left	joint	1	5	6	4	incompatible	left	1.392	left	2	1	correct
ireneandpaddy	Paddy	2022-05-07	joint_simon	left	joint	1	3	8	1	compatible	left	0.911	right	1	0	incorrect
ireneandpaddy	Paddy	2022-05-07	joint_simon	left	joint	1	5	11	4	incompatible	left	0.969	left	2	1	correct
ireneandpaddy	Paddy	2022-05-07	joint_simon	left	joint	1	3	12	3	incompatible	left	1.06	right	1	0	incorrect
ireneandpaddy	Paddy	2022-05-07	joint_simon	left	joint	1	5	13	2	compatible	left	0.824	left	2	1	correct
ireneandpaddy	Paddy	2022-05-07	joint_simon	left	joint	1	3	14	3	incompatible	left	0.861	right	1	0	incorrect
ireneandpaddy	Paddy	2022-05-07	joint_simon	left	joint	1	5	15	2	compatible	left	1.024	left	2	1	correct
ireneandpaddy	Paddy	2022-05-07	joint_simon	left	joint	1	5	16	4	incompatible	left	0.944	left	2	1	correct
ireneandpaddy	Paddy	2022-05-07	joint_simon	left	joint	1	5	19	4	incompatible	left	1.151	left	2	1	correct
ireneandpaddy	Paddy	2022-05-07	joint_simon	left	joint	1	5	21	2	compatible	left	1.037	left	2	1	correct
ireneandpaddy	Paddy	2022-05-07	joint_simon	left	joint	1	3	23	3	incompatible	left	2.304	right	1	0	incorrect
ireneandpaddy	Paddy	2022-05-07	joint_simon	left	joint	1	5	24	4	incompatible	left	1.027	left	2	1	correct
ireneandpaddy	Paddy	2022-05-07	joint_simon	left	joint	1	3	25	1	compatible	left	1.166	right	1	0	incorrect
ireneandpaddy	Paddy	2022-05-07	joint_simon	left	joint	1	5	26	4	incompatible	left	1.066	left	2	1	correct
ireneandpaddy	Paddy	2022-05-07	joint_simon	left	joint	1	3	27	3	incompatible	left	1.126	right	1	0	incorrect
ireneandpaddy	Paddy	2022-05-07	joint_simon	left	joint	1	5	28	2	compatible	left	1.146	left	2	1	correct
ireneandpaddy	Paddy	2022-05-07	joint_simon	left	joint	1	3	29	3	incompatible	left	0.649	right	1	0	incorrect
ireneandpaddy	Paddy	2022-05-07	joint_simon	left	joint	1	5	31	2	compatible	left	1.413	left	2	1	correct
ireneandpaddy	Paddy	2022-05-07	joint_simon	left	joint	1	3	32	1	compatible	left	1.006	right	1	0	incorrect
ireneandpaddy	Paddy	2022-05-07	joint_simon	left	joint	1	5	36	2	compatible	left	1.366	left	2	1	correct
ireneandpaddy	Paddy	2022-05-22	joint_simon	left	joint	2	5	1	2	compatible	left	2.03	left	2	1	correct
ireneandpaddy	Paddy	2022-05-22	joint_simon	left	joint	2	5	2	1	compatible	left	1.145	right	1	0	incorrect
ireneandpaddy	Paddy	2022-05-22	joint_simon	left	joint	2	5	5	3	incompatible	left	1.263	right	1	0	incorrect
ireneandpaddy	Paddy	2022-05-22	joint_simon	left	joint	2	5	6	1	compatible	left	0.975	right	1	0	incorrect
ireneandpaddy	Paddy	2022-05-22	joint_simon	left	joint	2	5	7	4	incompatible	left	2.992	left	2	1	correct
ireneandpaddy	Paddy	2022-05-22	joint_simon	left	joint	2	5	8	3	incompatible	left	1.48	right	1	0	incorrect
ireneandpaddy	Paddy	2022-05-22	joint_simon	left	joint	2	5	9	4	incompatible	left	1.505	left	2	1	correct
ireneandpaddy	Paddy	2022-05-22	joint_simon	left	joint	2	5	10	2	compatible	left	3.537	left	2	1	correct
ireneandpaddy	Paddy	2022-05-22	joint_simon	left	joint	2	5	11	4	incompatible	left	2.14	left	2	1	correct
ireneandpaddy	Paddy	2022-05-22	joint_simon	left	joint	2	5	12	3	incompatible	left	1.842	right	1	0	incorrect
ireneandpaddy	Paddy	2022-05-22	joint_simon	left	joint	2	5	13	4	incompatible	left	2.543	left	2	1	correct
ireneandpaddy	Paddy	2022-05-22	joint_simon	left	joint	2	5	14	2	compatible	left	1.069	left	2	1	correct
ireneandpaddy	Paddy	2022-05-22	joint_simon	left	joint	2	5	15	1	compatible	left	2.798	right	1	0	incorrect
ireneandpaddy	Paddy	2022-05-22	joint_simon	left	joint	2	5	16	4	incompatible	left	1.213	left	2	1	correct
ireneandpaddy	Paddy	2022-05-22	joint_simon	left	joint	2	5	17	3	incompatible	left	3.097	right	1	0	incorrect
ireneandpaddy	Paddy	2022-05-22	joint_simon	left	joint	2	5	18	2	compatible	left	1.475	left	2	1	correct
ireneandpaddy	Paddy	2022-05-22	joint_simon	left	joint	2	5	22	4	incompatible	left	2.094	left	2	1	correct
ireneandpaddy	Paddy	2022-05-22	joint_simon	left	joint	2	5	23	3	incompatible	left	2.299	right	1	0	incorrect
ireneandpaddy	Paddy	2022-05-22	joint_simon	left	joint	2	5	24	1	compatible	left	2.27	right	1	0	incorrect
ireneandpaddy	Paddy	2022-05-22	joint_simon	left	joint	2	5	25	2	compatible	left	0.942	left	2	1	correct
ireneandpaddy	Paddy	2022-05-22	joint_simon	left	joint	2	5	26	4	incompatible	left	1.415	left	2	1	correct
ireneandpaddy	Paddy	2022-05-22	joint_simon	left	joint	2	5	27	2	compatible	left	1.085	left	2	1	correct
ireneandpaddy	Paddy	2022-05-22	joint_simon	left	joint	2	5	29	1	compatible	left	1.348	right	1	0	incorrect
ireneandpaddy	Paddy	2022-05-22	joint_simon	left	joint	2	5	30	3	incompatible	left	1.463	right	1	0	incorrect
ireneandpaddy	Paddy	2022-05-22	joint_simon	left	joint	2	5	31	4	incompatible	left	2.056	left	2	1	correct
ireneandpaddy	Paddy	2022-05-22	joint_simon	left	joint	2	5	32	1	compatible	left	2.732	right	1	0	incorrect
ireneandpaddy	Paddy	2022-05-22	joint_simon	left	joint	2	5	33	2	compatible	left	1.093	left	2	1	correct
ireneandpaddy	Paddy	2022-05-22	joint_simon	left	joint	2	5	34	1	compatible	left	2.226	right	1	0	incorrect
ireneandpaddy	Paddy	2022-05-22	joint_simon	left	joint	2	5	35	4	incompatible	left	1.838	left	2	1	correct
ireneandpaddy	Paddy	2022-05-22	joint_simon	left	joint	2	5	36	2	compatible	left	1.163	left	2	1	correct
ireneandpaddy	Paddy	2022-05-22	joint_simon	left	joint	2	5	38	2	compatible	left	1.476	left	2	1	correct
ireneandpaddy	Paddy	2022-05-22	joint_simon	left	joint	2	5	40	4	incompatible	left	1.07	left	2	1	correct
lilywidget	Lily	2022-07-01	joint_simon	right	full	1	4	1	1	compatible	left	1.594	right	1	0	incorrect
lilywidget	Lily	2022-07-01	joint_simon	right	full	1	4	2	2	compatible	left	1.061	left	2	1	correct
lilywidget	Lily	2022-07-01	joint_simon	right	full	1	4	3	3	incompatible	right	1.002	right	1	1	correct
lilywidget	Lily	2022-07-01	joint_simon	right	full	1	4	4	4	incompatible	right	0.912	left	2	0	incorrect
lilywidget	Lily	2022-07-01	joint_simon	right	full	1	4	5	1	compatible	right	1.311	right	1	1	correct
lilywidget	Lily	2022-07-01	joint_simon	right	full	1	4	6	4	incompatible	right	1.149	left	2	0	incorrect
lilywidget	Lily	2022-07-01	joint_simon	right	full	1	4	7	2	compatible	right	1.322	left	2	0	incorrect
lilywidget	Lily	2022-07-01	joint_simon	right	full	1	4	8	3	incompatible	right	1.407	right	1	1	correct
lilywidget	Lily	2022-07-01	joint_simon	right	full	1	4	9	2	compatible	right	1.501	left	2	0	incorrect
lilywidget	Lily	2022-07-01	joint_simon	right	full	1	4	10	3	incompatible	left	0.56	right	1	0	incorrect
lilywidget	Lily	2022-07-01	joint_simon	right	full	1	4	11	2	compatible	right	0.945	left	2	0	incorrect
lilywidget	Lily	2022-07-01	joint_simon	right	full	1	4	12	1	compatible	right	1.198	right	1	1	correct
lilywidget	Lily	2022-07-01	joint_simon	right	full	1	4	13	1	compatible	right	1.318	right	1	1	correct
lilywidget	Lily	2022-07-01	joint_simon	right	full	1	4	14	3	incompatible	right	1.106	right	1	1	correct
lilywidget	Lily	2022-07-01	joint_simon	right	full	1	4	15	2	compatible	right	0.891	left	2	0	incorrect
lilywidget	Lily	2022-07-01	joint_simon	right	full	1	4	16	4	incompatible	right	1.56	left	2	0	incorrect
lilywidget	Lily	2022-07-01	joint_simon	right	full	1	4	17	1	compatible	right	1.15	right	1	1	correct
lilywidget	Lily	2022-07-01	joint_simon	right	full	1	4	18	4	incompatible	right	1.149	left	2	0	incorrect
lilywidget	Lily	2022-07-01	joint_simon	right	full	1	4	19	3	incompatible	right	1.147	right	1	1	correct
lilywidget	Lily	2022-07-01	joint_simon	right	full	1	4	20	4	incompatible	right	1.286	left	2	0	incorrect
lilywidget	Lily	2022-07-01	joint_simon	right	full	1	4	21	4	incompatible	left	1.505	left	2	1	correct
lilywidget	Lily	2022-07-01	joint_simon	right	full	1	4	22	3	incompatible	right	0.949	right	1	1	correct
lilywidget	Lily	2022-07-01	joint_simon	right	full	1	4	23	3	incompatible	right	1.037	right	1	1	correct
lilywidget	Lily	2022-07-01	joint_simon	right	full	1	4	24	1	compatible	right	1.167	right	1	1	correct
lilywidget	Lily	2022-07-01	joint_simon	right	full	1	4	25	3	incompatible	right	0.896	right	1	1	correct
lilywidget	Lily	2022-07-01	joint_simon	right	full	1	4	26	2	compatible	right	0.98	left	2	0	incorrect
lilywidget	Lily	2022-07-01	joint_simon	right	full	1	4	27	1	compatible	right	2.311	right	1	1	correct
lilywidget	Lily	2022-07-01	joint_simon	right	full	1	4	28	4	incompatible	left	1.498	left	2	1	correct
lilywidget	Lily	2022-07-01	joint_simon	right	full	1	4	29	2	compatible	right	0.95	left	2	0	incorrect
lilywidget	Lily	2022-07-01	joint_simon	right	full	1	4	30	4	incompatible	right	1.925	left	2	0	incorrect
lilywidget	Lily	2022-07-01	joint_simon	right	full	1	4	31	2	compatible	right	1.178	left	2	0	incorrect
lilywidget	Lily	2022-07-01	joint_simon	right	full	1	4	32	1	compatible	left	1.013	right	1	0	incorrect
lilywidget	Lily	2022-07-01	joint_simon	right	full	1	4	33	2	compatible	right	1.252	left	2	0	incorrect
lilywidget	Lily	2022-07-01	joint_simon	right	full	1	4	34	1	compatible	right	3.054	right	1	1	correct
lilywidget	Lily	2022-07-01	joint_simon	right	full	1	4	35	4	incompatible	left	1.269	left	2	1	correct
lilywidget	Lily	2022-07-01	joint_simon	right	full	1	4	36	3	incompatible	left	1.014	right	1	0	incorrect
lilywidget	Lily	2022-07-01	joint_simon	right	full	1	4	37	1	compatible	left	1.092	right	1	0	incorrect
lilywidget	Lily	2022-07-01	joint_simon	right	full	1	4	38	3	incompatible	left	1.014	right	1	0	incorrect
lilywidget	Lily	2022-07-01	joint_simon	right	full	1	4	39	2	compatible	right	1.026	left	2	0	incorrect
lilywidget	Lily	2022-07-01	joint_simon	right	full	1	4	40	4	incompatible	right	1.503	left	2	0	incorrect
lilywidget	Lily	2022-06-26	joint_simon	right	half	1	3	1	1	compatible	right	1.069	right	1	1	correct
lilywidget	Lily	2022-06-26	joint_simon	right	half	1	3	2	2	compatible	right	1.754	left	2	0	incorrect
lilywidget	Lily	2022-06-26	joint_simon	right	half	1	3	3	3	incompatible	right	1.313	right	1	1	correct
lilywidget	Lily	2022-06-26	joint_simon	right	half	1	3	4	4	incompatible	right	2.828	left	2	0	incorrect
lilywidget	Lily	2022-06-26	joint_simon	right	half	1	3	5	1	compatible	right	2.209	right	1	1	correct
lilywidget	Lily	2022-06-26	joint_simon	right	half	1	3	6	4	incompatible	right	0.938	left	2	0	incorrect
lilywidget	Lily	2022-06-26	joint_simon	right	half	1	3	7	2	compatible	right	3.308	left	2	0	incorrect
lilywidget	Lily	2022-06-26	joint_simon	right	half	1	3	8	3	incompatible	right	1.505	right	1	1	correct
lilywidget	Lily	2022-06-26	joint_simon	right	half	1	3	9	2	compatible	right	1.378	left	2	0	incorrect
lilywidget	Lily	2022-06-26	joint_simon	right	half	1	3	10	3	incompatible	right	1.999	right	1	1	correct
lilywidget	Lily	2022-06-26	joint_simon	right	half	1	3	11	2	compatible	right	1.377	left	2	0	incorrect
lilywidget	Lily	2022-06-26	joint_simon	right	half	1	3	12	1	compatible	right	1.412	right	1	1	correct
lilywidget	Lily	2022-06-26	joint_simon	right	half	1	3	13	1	compatible	right	0.9	right	1	1	correct
lilywidget	Lily	2022-06-26	joint_simon	right	half	1	3	14	3	incompatible	right	1.446	right	1	1	correct
lilywidget	Lily	2022-06-26	joint_simon	right	half	1	3	15	2	compatible	right	1.079	left	2	0	incorrect
lilywidget	Lily	2022-06-26	joint_simon	right	half	1	3	16	4	incompatible	right	1.546	left	2	0	incorrect
lilywidget	Lily	2022-06-26	joint_simon	right	half	1	3	17	1	compatible	right	1.12	right	1	1	correct
lilywidget	Lily	2022-06-26	joint_simon	right	half	1	3	18	4	incompatible	right	0.918	left	2	0	incorrect
lilywidget	Lily	2022-06-26	joint_simon	right	half	1	3	19	3	incompatible	right	1.358	right	1	1	correct
lilywidget	Lily	2022-06-26	joint_simon	right	half	1	3	20	4	incompatible	right	1.188	left	2	0	incorrect
lilywidget	Lily	2022-06-26	joint_simon	right	half	1	3	21	1	compatible	right	1.438	right	1	1	correct
lilywidget	Lily	2022-06-26	joint_simon	right	half	1	3	22	3	incompatible	right	1.511	right	1	1	correct
lilywidget	Lily	2022-06-26	joint_simon	right	half	1	3	23	2	compatible	right	0.939	left	2	0	incorrect
lilywidget	Lily	2022-06-26	joint_simon	right	half	1	3	24	3	incompatible	right	0.952	right	1	1	correct
lilywidget	Lily	2022-06-26	joint_simon	right	half	1	3	25	4	incompatible	right	0.922	left	2	0	incorrect
lilywidget	Lily	2022-06-26	joint_simon	right	half	1	3	26	1	compatible	right	1.515	right	1	1	correct
lilywidget	Lily	2022-06-26	joint_simon	right	half	1	3	27	3	incompatible	right	1.102	right	1	1	correct
lilywidget	Lily	2022-06-26	joint_simon	right	half	1	3	28	4	incompatible	right	1.048	left	2	0	incorrect
lilywidget	Lily	2022-06-26	joint_simon	right	half	1	3	29	2	compatible	right	2.218	left	2	0	incorrect
lilywidget	Lily	2022-06-26	joint_simon	right	half	1	3	30	3	incompatible	right	1.577	right	1	1	correct
lilywidget	Lily	2022-06-26	joint_simon	right	half	1	3	31	4	incompatible	right	0.878	left	2	0	incorrect
lilywidget	Lily	2022-06-26	joint_simon	right	half	1	3	32	1	compatible	right	1.225	right	1	1	correct
lilywidget	Lily	2022-06-26	joint_simon	right	half	1	3	33	4	incompatible	right	0.895	left	2	0	incorrect
lilywidget	Lily	2022-06-26	joint_simon	right	half	1	3	34	2	compatible	right	0.982	left	2	0	incorrect
lilywidget	Lily	2022-06-26	joint_simon	right	half	1	3	35	4	incompatible	right	1.242	left	2	0	incorrect
lilywidget	Lily	2022-06-26	joint_simon	right	half	1	3	36	1	compatible	right	1.037	right	1	1	correct
lilywidget	Lily	2022-06-26	joint_simon	right	half	1	3	37	2	compatible	right	1.266	left	2	0	incorrect
lilywidget	Lily	2022-06-26	joint_simon	right	half	1	3	38	3	incompatible	right	1.338	right	1	1	correct
lilywidget	Lily	2022-06-26	joint_simon	right	half	1	3	39	2	compatible	right	1.723	left	2	0	incorrect
lilywidget	Lily	2022-06-26	joint_simon	right	half	1	3	40	1	compatible	right	0.955	right	1	1	correct
lilywidget	Lily	2022-06-25	joint_simon	right	joint	1	2	3	1	compatible	right	3.027	right	1	1	correct
lilywidget	Lily	2022-06-25	joint_simon	right	joint	1	2	4	2	compatible	right	1.784	left	2	0	incorrect
lilywidget	Lily	2022-06-25	joint_simon	right	joint	1	2	5	3	incompatible	right	2.042	right	1	1	correct
lilywidget	Lily	2022-06-25	joint_simon	right	joint	1	2	7	1	compatible	right	1.594	right	1	1	correct
lilywidget	Lily	2022-06-25	joint_simon	right	joint	1	2	8	4	incompatible	right	1.05	left	2	0	incorrect
lilywidget	Lily	2022-06-25	joint_simon	right	joint	1	2	9	2	compatible	right	1.933	left	2	0	incorrect
lilywidget	Lily	2022-06-25	joint_simon	right	joint	1	2	10	4	incompatible	right	1.79	left	2	0	incorrect
lilywidget	Lily	2022-06-25	joint_simon	right	joint	1	2	11	3	incompatible	right	1.311	right	1	1	correct
lilywidget	Lily	2022-06-25	joint_simon	right	joint	1	2	12	4	incompatible	right	1.522	left	2	0	incorrect
lilywidget	Lily	2022-06-25	joint_simon	right	joint	1	2	13	1	compatible	right	1.538	right	1	1	correct
lilywidget	Lily	2022-06-25	joint_simon	right	joint	1	2	14	3	incompatible	right	1.034	right	1	1	correct
lilywidget	Lily	2022-06-25	joint_simon	right	joint	1	2	16	3	incompatible	right	1.213	right	1	1	correct
lilywidget	Lily	2022-06-25	joint_simon	right	joint	1	2	17	1	compatible	right	1.38	right	1	1	correct
lilywidget	Lily	2022-06-25	joint_simon	right	joint	1	2	18	4	incompatible	right	1.227	left	2	0	incorrect
lilywidget	Lily	2022-06-25	joint_simon	right	joint	1	2	21	4	incompatible	right	2.373	left	2	0	incorrect
lilywidget	Lily	2022-06-25	joint_simon	right	joint	1	2	23	2	compatible	right	1.534	left	2	0	incorrect
lilywidget	Lily	2022-06-25	joint_simon	right	joint	1	2	24	3	incompatible	right	1.123	right	1	1	correct
lilywidget	Lily	2022-06-25	joint_simon	right	joint	1	2	25	2	compatible	right	1.215	left	2	0	incorrect
lilywidget	Lily	2022-06-25	joint_simon	right	joint	1	2	27	1	compatible	right	1.841	right	1	1	correct
lilywidget	Lily	2022-06-25	joint_simon	right	joint	1	2	28	4	incompatible	right	1.062	left	2	0	incorrect
lilywidget	Lily	2022-06-25	joint_simon	right	joint	1	2	29	3	incompatible	right	1.191	right	1	1	correct
lilywidget	Lily	2022-06-25	joint_simon	right	joint	1	2	30	1	compatible	right	1.779	right	1	1	correct
lilywidget	Lily	2022-06-25	joint_simon	right	joint	1	2	31	4	incompatible	right	0.45	left	2	0	incorrect
lilywidget	Lily	2022-06-25	joint_simon	right	joint	1	2	34	3	incompatible	right	1.53	right	1	1	correct
lilywidget	Lily	2022-06-25	joint_simon	right	joint	1	2	35	2	compatible	right	2.182	left	2	0	incorrect
lilywidget	Lily	2022-06-25	joint_simon	right	joint	1	2	36	3	incompatible	right	1.425	right	1	1	correct
lilywidget	Lily	2022-06-25	joint_simon	right	joint	1	2	37	1	compatible	right	2.274	right	1	1	correct
lilywidget	Lily	2022-06-25	joint_simon	right	joint	1	2	38	3	incompatible	right	0.442	right	1	1	correct
lilywidget	Lily	2022-06-25	joint_simon	right	joint	1	2	39	1	compatible	right	1.388	right	1	1	correct
lilywidget	Lily	2022-05-27	joint_simon	right	sf	1	1	1	1	compatible	right	2.03	right	1	1	correct
lilywidget	Lily	2022-05-27	joint_simon	right	sf	1	1	2	2	compatible	right	1.72	left	2	0	incorrect
lilywidget	Lily	2022-05-27	joint_simon	right	sf	1	1	3	3	incompatible	right	4.222	right	1	1	correct
lilywidget	Lily	2022-05-27	joint_simon	right	sf	1	1	4	4	incompatible	right	1.693	left	2	0	incorrect
lilywidget	Lily	2022-05-27	joint_simon	right	sf	1	1	5	1	compatible	right	1.103	right	1	1	correct
lilywidget	Lily	2022-05-27	joint_simon	right	sf	1	1	6	4	incompatible	right	1.691	left	2	0	incorrect
lilywidget	Lily	2022-05-27	joint_simon	right	sf	1	1	7	2	compatible	right	1.091	left	2	0	incorrect
lilywidget	Lily	2022-05-27	joint_simon	right	sf	1	1	8	3	incompatible	right	2.085	right	1	1	correct
lilywidget	Lily	2022-05-27	joint_simon	right	sf	1	1	9	2	compatible	right	1.031	left	2	0	incorrect
lilywidget	Lily	2022-05-27	joint_simon	right	sf	1	1	10	3	incompatible	right	2.015	right	1	1	correct
lilywidget	Lily	2022-05-27	joint_simon	right	sf	1	1	11	2	compatible	right	0.938	left	2	0	incorrect
lilywidget	Lily	2022-05-27	joint_simon	right	sf	1	1	12	1	compatible	right	1.028	right	1	1	correct
lilywidget	Lily	2022-05-27	joint_simon	right	sf	1	1	13	1	compatible	right	1.271	right	1	1	correct
lilywidget	Lily	2022-05-27	joint_simon	right	sf	1	1	14	3	incompatible	right	1.076	right	1	1	correct
lilywidget	Lily	2022-05-27	joint_simon	right	sf	1	1	15	2	compatible	right	0.854	left	2	0	incorrect
lilywidget	Lily	2022-05-27	joint_simon	right	sf	1	1	16	4	incompatible	right	1.142	left	2	0	incorrect
lilywidget	Lily	2022-05-27	joint_simon	right	sf	1	1	17	1	compatible	right	1.523	right	1	1	correct
lilywidget	Lily	2022-05-27	joint_simon	right	sf	1	1	18	4	incompatible	right	1.305	left	2	0	incorrect
lilywidget	Lily	2022-05-27	joint_simon	right	sf	1	1	19	3	incompatible	right	1.034	right	1	1	correct
lilywidget	Lily	2022-05-27	joint_simon	right	sf	1	1	20	4	incompatible	right	1.228	left	2	0	incorrect
lilywidget	Lily	2022-05-27	joint_simon	right	sf	1	1	21	2	compatible	right	1.258	left	2	0	incorrect
lilywidget	Lily	2022-05-27	joint_simon	right	sf	1	1	22	3	incompatible	right	2.53	right	1	1	correct
lilywidget	Lily	2022-05-27	joint_simon	right	sf	1	1	23	2	compatible	right	0.886	left	2	0	incorrect
lilywidget	Lily	2022-05-27	joint_simon	right	sf	1	1	24	1	compatible	right	1.092	right	1	1	correct
lilywidget	Lily	2022-05-27	joint_simon	right	sf	1	1	25	4	incompatible	right	0.981	left	2	0	incorrect
lilywidget	Lily	2022-05-27	joint_simon	right	sf	1	1	26	1	compatible	right	0.881	right	1	1	correct
lilywidget	Lily	2022-05-27	joint_simon	right	sf	1	1	27	4	incompatible	right	0.938	left	2	0	incorrect
lilywidget	Lily	2022-05-27	joint_simon	right	sf	1	1	28	2	compatible	right	1.267	left	2	0	incorrect
lilywidget	Lily	2022-05-27	joint_simon	right	sf	1	1	29	4	incompatible	right	1.312	left	2	0	incorrect
lilywidget	Lily	2022-05-27	joint_simon	right	sf	1	1	30	3	incompatible	right	2.576	right	1	1	correct
lilywidget	Lily	2022-05-27	joint_simon	right	sf	1	1	31	1	compatible	right	2.755	right	1	1	correct
lilywidget	Lily	2022-05-27	joint_simon	right	sf	1	1	32	2	compatible	right	0.942	left	2	0	incorrect
lilywidget	Lily	2022-05-27	joint_simon	right	sf	1	1	33	3	incompatible	right	1.261	right	1	1	correct
lilywidget	Lily	2022-05-27	joint_simon	right	sf	1	1	34	2	compatible	right	0.944	left	2	0	incorrect
lilywidget	Lily	2022-05-27	joint_simon	right	sf	1	1	35	4	incompatible	right	2.037	left	2	0	incorrect
lilywidget	Lily	2022-05-27	joint_simon	right	sf	1	1	36	3	incompatible	right	1.258	right	1	1	correct
lilywidget	Lily	2022-05-27	joint_simon	right	sf	1	1	37	1	compatible	right	1.287	right	1	1	correct
lilywidget	Lily	2022-05-27	joint_simon	right	sf	1	1	38	4	incompatible	right	1.207	left	2	0	incorrect
lilywidget	Lily	2022-05-27	joint_simon	right	sf	1	1	39	1	compatible	right	1.155	right	1	1	correct
lilywidget	Lily	2022-05-27	joint_simon	right	sf	1	1	40	3	incompatible	right	1.95	right	1	1	correct
lilywidget	Lily	2022-07-10	joint_simon	right	full	2	3	1	1	compatible	right	2.011	right	1	1	correct
lilywidget	Lily	2022-07-10	joint_simon	right	full	2	3	2	2	compatible	left	0.883	left	2	1	correct
lilywidget	Lily	2022-07-10	joint_simon	right	full	2	3	3	3	incompatible	left	0.88	right	1	0	incorrect
lilywidget	Lily	2022-07-10	joint_simon	right	full	2	3	4	4	incompatible	right	1.9	left	2	0	incorrect
lilywidget	Lily	2022-07-10	joint_simon	right	full	2	3	5	1	compatible	left	1.101	right	1	0	incorrect
lilywidget	Lily	2022-07-10	joint_simon	right	full	2	3	6	4	incompatible	right	0.996	left	2	0	incorrect
lilywidget	Lily	2022-07-10	joint_simon	right	full	2	3	7	2	compatible	right	1.617	left	2	0	incorrect
lilywidget	Lily	2022-07-10	joint_simon	right	full	2	3	8	3	incompatible	right	1.304	right	1	1	correct
lilywidget	Lily	2022-07-10	joint_simon	right	full	2	3	9	2	compatible	null	5.003	left	2	2	incorrect
lilywidget	Lily	2022-07-10	joint_simon	right	full	2	3	10	3	incompatible	left	0.921	right	1	0	incorrect
lilywidget	Lily	2022-07-10	joint_simon	right	full	2	3	11	2	compatible	right	1.306	left	2	0	incorrect
lilywidget	Lily	2022-07-10	joint_simon	right	full	2	3	12	1	compatible	right	1.369	right	1	1	correct
lilywidget	Lily	2022-07-10	joint_simon	right	full	2	3	13	1	compatible	right	1.215	right	1	1	correct
lilywidget	Lily	2022-07-10	joint_simon	right	full	2	3	14	3	incompatible	right	1.123	right	1	1	correct
lilywidget	Lily	2022-07-10	joint_simon	right	full	2	3	15	2	compatible	left	1.608	left	2	1	correct
lilywidget	Lily	2022-07-10	joint_simon	right	full	2	3	16	4	incompatible	left	1.693	left	2	1	correct
lilywidget	Lily	2022-07-10	joint_simon	right	full	2	3	17	1	compatible	right	1.669	right	1	1	correct
lilywidget	Lily	2022-07-10	joint_simon	right	full	2	3	18	4	incompatible	left	1.068	left	2	1	correct
lilywidget	Lily	2022-07-10	joint_simon	right	full	2	3	19	3	incompatible	right	2.79	right	1	1	correct
lilywidget	Lily	2022-07-10	joint_simon	right	full	2	3	20	4	incompatible	left	1.304	left	2	1	correct
lilywidget	Lily	2022-07-10	joint_simon	right	full	2	3	21	2	compatible	right	1.226	left	2	0	incorrect
lilywidget	Lily	2022-07-10	joint_simon	right	full	2	3	22	3	incompatible	right	1.666	right	1	1	correct
lilywidget	Lily	2022-07-10	joint_simon	right	full	2	3	23	2	compatible	right	4.964	left	2	0	incorrect
lilywidget	Lily	2022-07-10	joint_simon	right	full	2	3	24	1	compatible	right	1.428	right	1	1	correct
lilywidget	Lily	2022-07-10	joint_simon	right	full	2	3	25	3	incompatible	right	1.384	right	1	1	correct
lilywidget	Lily	2022-07-10	joint_simon	right	full	2	3	26	4	incompatible	left	1.11	left	2	1	correct
lilywidget	Lily	2022-07-10	joint_simon	right	full	2	3	27	1	compatible	right	1.08	right	1	1	correct
lilywidget	Lily	2022-07-10	joint_simon	right	full	2	3	28	4	incompatible	right	1.385	left	2	0	incorrect
lilywidget	Lily	2022-07-10	joint_simon	right	full	2	3	29	1	compatible	right	1.057	right	1	1	correct
lilywidget	Lily	2022-07-10	joint_simon	right	full	2	3	30	3	incompatible	right	1.038	right	1	1	correct
lilywidget	Lily	2022-07-10	joint_simon	right	full	2	3	31	2	compatible	right	1.293	left	2	0	incorrect
lilywidget	Lily	2022-07-10	joint_simon	right	full	2	3	32	3	incompatible	left	1.188	right	1	0	incorrect
lilywidget	Lily	2022-07-10	joint_simon	right	full	2	3	33	2	compatible	right	1.541	left	2	0	incorrect
lilywidget	Lily	2022-07-10	joint_simon	right	full	2	3	34	4	incompatible	right	2.443	left	2	0	incorrect
lilywidget	Lily	2022-07-10	joint_simon	right	full	2	3	35	1	compatible	right	1.734	right	1	1	correct
lilywidget	Lily	2022-07-10	joint_simon	right	full	2	3	36	4	incompatible	left	1.854	left	2	1	correct
lilywidget	Lily	2022-07-10	joint_simon	right	full	2	3	37	3	incompatible	right	0.949	right	1	1	correct
lilywidget	Lily	2022-07-10	joint_simon	right	full	2	3	38	4	incompatible	left	1.429	left	2	1	correct
lilywidget	Lily	2022-07-10	joint_simon	right	full	2	3	39	1	compatible	right	0.893	right	1	1	correct
lilywidget	Lily	2022-07-10	joint_simon	right	full	2	3	40	2	compatible	right	1.261	left	2	0	incorrect
lilywidget	Lily	2022-07-08	joint_simon	right	half	2	1	1	1	compatible	NA	NA	right	1	2	incorrect
lilywidget	Lily	2022-07-08	joint_simon	right	half	2	1	2	2	compatible	right	1.009	left	2	0	incorrect
lilywidget	Lily	2022-07-08	joint_simon	right	half	2	1	3	3	incompatible	right	0.986	right	1	1	correct
lilywidget	Lily	2022-07-08	joint_simon	right	half	2	1	4	4	incompatible	right	0.911	left	2	0	incorrect
lilywidget	Lily	2022-07-08	joint_simon	right	half	2	1	5	1	compatible	right	2.622	right	1	1	correct
lilywidget	Lily	2022-07-08	joint_simon	right	half	2	1	6	4	incompatible	right	0.824	left	2	0	incorrect
lilywidget	Lily	2022-07-08	joint_simon	right	half	2	1	7	2	compatible	right	1.873	left	2	0	incorrect
lilywidget	Lily	2022-07-08	joint_simon	right	half	2	1	8	3	incompatible	right	1.968	right	1	1	correct
lilywidget	Lily	2022-07-08	joint_simon	right	half	2	1	9	2	compatible	right	1.158	left	2	0	incorrect
lilywidget	Lily	2022-07-08	joint_simon	right	half	2	1	10	3	incompatible	right	1.224	right	1	1	correct
lilywidget	Lily	2022-07-08	joint_simon	right	half	2	1	11	2	compatible	right	3.539	left	2	0	incorrect
lilywidget	Lily	2022-07-08	joint_simon	right	half	2	1	12	1	compatible	right	1.32	right	1	1	correct
lilywidget	Lily	2022-07-08	joint_simon	right	half	2	1	13	1	compatible	null	5.012	right	1	2	incorrect
lilywidget	Lily	2022-07-08	joint_simon	right	half	2	1	14	3	incompatible	right	2.876	right	1	1	correct
lilywidget	Lily	2022-07-08	joint_simon	right	half	2	1	15	2	compatible	right	1.532	left	2	0	incorrect
lilywidget	Lily	2022-07-08	joint_simon	right	half	2	1	16	4	incompatible	right	1.3	left	2	0	incorrect
lilywidget	Lily	2022-07-08	joint_simon	right	half	2	1	17	1	compatible	right	1.12	right	1	1	correct
lilywidget	Lily	2022-07-08	joint_simon	right	half	2	1	18	4	incompatible	right	0.874	left	2	0	incorrect
lilywidget	Lily	2022-07-08	joint_simon	right	half	2	1	19	3	incompatible	right	1.21	right	1	1	correct
lilywidget	Lily	2022-07-08	joint_simon	right	half	2	1	20	4	incompatible	right	1.288	left	2	0	incorrect
lilywidget	Lily	2022-07-08	joint_simon	right	half	2	1	21	3	incompatible	right	1.539	right	1	1	correct
lilywidget	Lily	2022-07-08	joint_simon	right	half	2	1	22	1	compatible	right	0.882	right	1	1	correct
lilywidget	Lily	2022-07-08	joint_simon	right	half	2	1	23	1	compatible	right	0.841	right	1	1	correct
lilywidget	Lily	2022-07-08	joint_simon	right	half	2	1	24	2	compatible	right	0.961	left	2	0	incorrect
lilywidget	Lily	2022-07-08	joint_simon	right	half	2	1	25	4	incompatible	right	1.05	left	2	0	incorrect
lilywidget	Lily	2022-07-08	joint_simon	right	half	2	1	26	3	incompatible	right	1.574	right	1	1	correct
lilywidget	Lily	2022-07-08	joint_simon	right	half	2	1	27	4	incompatible	right	0.842	left	2	0	incorrect
lilywidget	Lily	2022-07-08	joint_simon	right	half	2	1	28	3	incompatible	right	1.313	right	1	1	correct
lilywidget	Lily	2022-07-08	joint_simon	right	half	2	1	29	1	compatible	right	0.928	right	1	1	correct
lilywidget	Lily	2022-07-08	joint_simon	right	half	2	1	30	4	incompatible	right	0.908	left	2	0	incorrect
lilywidget	Lily	2022-07-08	joint_simon	right	half	2	1	31	2	compatible	right	1.072	left	2	0	incorrect
lilywidget	Lily	2022-07-08	joint_simon	right	half	2	1	32	3	incompatible	right	1.279	right	1	1	correct
lilywidget	Lily	2022-07-08	joint_simon	right	half	2	1	33	1	compatible	right	1.011	right	1	1	correct
lilywidget	Lily	2022-07-08	joint_simon	right	half	2	1	34	2	compatible	right	0.961	left	2	0	incorrect
lilywidget	Lily	2022-07-08	joint_simon	right	half	2	1	35	4	incompatible	right	0.909	left	2	0	incorrect
lilywidget	Lily	2022-07-08	joint_simon	right	half	2	1	36	2	compatible	right	1.453	left	2	0	incorrect
lilywidget	Lily	2022-07-08	joint_simon	right	half	2	1	37	4	incompatible	right	1.768	left	2	0	incorrect
lilywidget	Lily	2022-07-08	joint_simon	right	half	2	1	38	1	compatible	right	0.956	right	1	1	correct
lilywidget	Lily	2022-07-08	joint_simon	right	half	2	1	39	3	incompatible	right	2.584	right	1	1	correct
lilywidget	Lily	2022-07-08	joint_simon	right	half	2	1	40	2	compatible	right	0.828	left	2	0	incorrect
lilywidget	Lily	2022-07-29	joint_simon	right	joint	2	4	5	3	incompatible	right	4.102	right	1	1	correct
lilywidget	Lily	2022-07-29	joint_simon	right	joint	2	4	9	3	incompatible	right	2.831	right	1	1	correct
lilywidget	Lily	2022-07-29	joint_simon	right	joint	2	4	15	3	incompatible	NA	NA	right	1	2	incorrect
lilywidget	Lily	2022-07-29	joint_simon	right	joint	2	4	16	1	compatible	right	2.034	right	1	1	correct
lilywidget	Lily	2022-07-29	joint_simon	right	joint	2	4	17	3	incompatible	right	1.203	right	1	1	correct
lilywidget	Lily	2022-07-29	joint_simon	right	joint	2	4	19	4	incompatible	right	3.268	left	2	0	incorrect
lilywidget	Lily	2022-07-29	joint_simon	right	joint	2	4	20	2	compatible	right	2.023	left	2	0	incorrect
lilywidget	Lily	2022-07-29	joint_simon	right	joint	2	4	21	4	incompatible	right	1.863	left	2	0	incorrect
lilywidget	Lily	2022-07-29	joint_simon	right	joint	2	4	27	1	compatible	right	1.926	right	1	1	correct
lilywidget	Lily	2022-07-29	joint_simon	right	joint	2	4	28	3	incompatible	right	3.039	right	1	1	correct
lilywidget	Lily	2022-07-29	joint_simon	right	joint	2	4	29	1	compatible	right	2.034	right	1	1	correct
lilywidget	Lily	2022-07-29	joint_simon	right	joint	2	4	30	3	incompatible	right	1.575	right	1	1	correct
lilywidget	Lily	2022-07-29	joint_simon	right	joint	2	4	32	3	incompatible	right	1.402	right	1	1	correct
lilywidget	Lily	2022-07-29	joint_simon	right	joint	2	4	33	2	compatible	right	1.078	left	2	0	incorrect
lilywidget	Lily	2022-07-29	joint_simon	right	joint	2	4	34	1	compatible	right	0.442	right	1	1	correct
lilywidget	Lily	2022-07-29	joint_simon	right	joint	2	4	35	4	incompatible	right	0.862	left	2	0	incorrect
lilywidget	Lily	2022-07-29	joint_simon	right	joint	2	4	36	3	incompatible	right	1.118	right	1	1	correct
lilywidget	Lily	2022-07-29	joint_simon	right	joint	2	4	37	2	compatible	right	1.051	left	2	0	incorrect
lilywidget	Lily	2022-07-29	joint_simon	right	joint	2	4	38	1	compatible	right	0.843	right	1	1	correct
lilywidget	Lily	2022-07-29	joint_simon	right	joint	2	4	39	4	incompatible	right	1.329	left	2	0	incorrect
lilywidget	Lily	2022-07-29	joint_simon	right	joint	2	4	40	1	compatible	right	1.05	right	1	1	correct
lilywidget	Lily	2022-07-09	joint_simon	right	sf	2	2	1	1	compatible	right	1.734	right	1	1	correct
lilywidget	Lily	2022-07-09	joint_simon	right	sf	2	2	2	2	compatible	right	2.928	left	2	0	incorrect
lilywidget	Lily	2022-07-09	joint_simon	right	sf	2	2	3	3	incompatible	right	1.654	right	1	1	correct
lilywidget	Lily	2022-07-09	joint_simon	right	sf	2	2	4	4	incompatible	right	1.348	left	2	0	incorrect
lilywidget	Lily	2022-07-09	joint_simon	right	sf	2	2	5	1	compatible	right	1.311	right	1	1	correct
lilywidget	Lily	2022-07-09	joint_simon	right	sf	2	2	6	4	incompatible	right	1.327	left	2	0	incorrect
lilywidget	Lily	2022-07-09	joint_simon	right	sf	2	2	7	2	compatible	right	1.096	left	2	0	incorrect
lilywidget	Lily	2022-07-09	joint_simon	right	sf	2	2	8	3	incompatible	right	1.699	right	1	1	correct
lilywidget	Lily	2022-07-09	joint_simon	right	sf	2	2	9	2	compatible	right	1.187	left	2	0	incorrect
lilywidget	Lily	2022-07-09	joint_simon	right	sf	2	2	10	3	incompatible	right	1.175	right	1	1	correct
lilywidget	Lily	2022-07-09	joint_simon	right	sf	2	2	11	2	compatible	right	1.707	left	2	0	incorrect
lilywidget	Lily	2022-07-09	joint_simon	right	sf	2	2	12	1	compatible	right	1.103	right	1	1	correct
lilywidget	Lily	2022-07-09	joint_simon	right	sf	2	2	13	1	compatible	right	1.348	right	1	1	correct
lilywidget	Lily	2022-07-09	joint_simon	right	sf	2	2	14	3	incompatible	right	1.448	right	1	1	correct
lilywidget	Lily	2022-07-09	joint_simon	right	sf	2	2	15	2	compatible	right	0.982	left	2	0	incorrect
lilywidget	Lily	2022-07-09	joint_simon	right	sf	2	2	16	4	incompatible	right	1.973	left	2	0	incorrect
lilywidget	Lily	2022-07-09	joint_simon	right	sf	2	2	17	1	compatible	right	1.279	right	1	1	correct
lilywidget	Lily	2022-07-09	joint_simon	right	sf	2	2	18	4	incompatible	right	1.532	left	2	0	incorrect
lilywidget	Lily	2022-07-09	joint_simon	right	sf	2	2	19	3	incompatible	right	1.682	right	1	1	correct
lilywidget	Lily	2022-07-09	joint_simon	right	sf	2	2	20	4	incompatible	right	1.746	left	2	0	incorrect
lilywidget	Lily	2022-07-09	joint_simon	right	sf	2	2	21	4	incompatible	right	1.038	left	2	0	incorrect
lilywidget	Lily	2022-07-09	joint_simon	right	sf	2	2	22	2	compatible	right	2.598	left	2	0	incorrect
lilywidget	Lily	2022-07-09	joint_simon	right	sf	2	2	23	3	incompatible	right	1.244	right	1	1	correct
lilywidget	Lily	2022-07-09	joint_simon	right	sf	2	2	24	4	incompatible	right	1.618	left	2	0	incorrect
lilywidget	Lily	2022-07-09	joint_simon	right	sf	2	2	25	3	incompatible	right	1.171	right	1	1	correct
lilywidget	Lily	2022-07-09	joint_simon	right	sf	2	2	26	4	incompatible	right	0.938	left	2	0	incorrect
lilywidget	Lily	2022-07-09	joint_simon	right	sf	2	2	27	2	compatible	right	0.86	left	2	0	incorrect
lilywidget	Lily	2022-07-09	joint_simon	right	sf	2	2	28	1	compatible	right	1.279	right	1	1	correct
lilywidget	Lily	2022-07-09	joint_simon	right	sf	2	2	29	2	compatible	right	1.343	left	2	0	incorrect
lilywidget	Lily	2022-07-09	joint_simon	right	sf	2	2	30	3	incompatible	right	1.63	right	1	1	correct
lilywidget	Lily	2022-07-09	joint_simon	right	sf	2	2	31	1	compatible	right	0.892	right	1	1	correct
lilywidget	Lily	2022-07-09	joint_simon	right	sf	2	2	32	4	incompatible	right	1.294	left	2	0	incorrect
lilywidget	Lily	2022-07-09	joint_simon	right	sf	2	2	33	3	incompatible	right	1.735	right	1	1	correct
lilywidget	Lily	2022-07-09	joint_simon	right	sf	2	2	34	1	compatible	right	2.917	right	1	1	correct
lilywidget	Lily	2022-07-09	joint_simon	right	sf	2	2	35	2	compatible	right	1.048	left	2	0	incorrect
lilywidget	Lily	2022-07-09	joint_simon	right	sf	2	2	36	3	incompatible	right	1.242	right	1	1	correct
lilywidget	Lily	2022-07-09	joint_simon	right	sf	2	2	37	4	incompatible	right	1.632	left	2	0	incorrect
lilywidget	Lily	2022-07-09	joint_simon	right	sf	2	2	38	1	compatible	right	0.962	right	1	1	correct
lilywidget	Lily	2022-07-09	joint_simon	right	sf	2	2	39	2	compatible	right	0.973	left	2	0	incorrect
lilywidget	Lily	2022-07-09	joint_simon	right	sf	2	2	40	1	compatible	right	1.388	right	1	1	correct
lilywidget	Widget	2022-06-25	joint_simon	left	joint	1	5	1	2	compatible	left	4.412	left	2	1	correct
lilywidget	Widget	2022-06-25	joint_simon	left	joint	1	5	2	1	compatible	left	2.732	right	1	0	incorrect
lilywidget	Widget	2022-06-25	joint_simon	left	joint	1	5	6	2	compatible	left	3.89	left	2	1	correct
lilywidget	Widget	2022-06-25	joint_simon	left	joint	1	5	15	4	incompatible	left	1.562	left	2	1	correct
lilywidget	Widget	2022-06-25	joint_simon	left	joint	1	5	19	2	compatible	left	2.571	left	2	1	correct
lilywidget	Widget	2022-06-25	joint_simon	left	joint	1	5	20	3	incompatible	left	3.088	right	1	0	incorrect
lilywidget	Widget	2022-06-25	joint_simon	left	joint	1	5	22	2	compatible	left	1.499	left	2	1	correct
lilywidget	Widget	2022-06-25	joint_simon	left	joint	1	5	26	4	incompatible	left	3.286	left	2	1	correct
lilywidget	Widget	2022-06-25	joint_simon	left	joint	1	5	32	1	compatible	left	1.281	right	1	0	incorrect
lilywidget	Widget	2022-06-25	joint_simon	left	joint	1	5	33	4	incompatible	left	2.548	left	2	1	correct
lilywidget	Widget	2022-06-25	joint_simon	left	joint	1	5	40	2	compatible	left	1.252	left	2	1	correct
lilywidget	Widget	2022-07-29	joint_simon	left	joint	2	5	1	2	compatible	left	2.238	left	2	1	correct
lilywidget	Widget	2022-07-29	joint_simon	left	joint	2	5	2	1	compatible	left	2.724	right	1	0	incorrect
lilywidget	Widget	2022-07-29	joint_simon	left	joint	2	5	3	4	incompatible	left	1.351	left	2	1	correct
lilywidget	Widget	2022-07-29	joint_simon	left	joint	2	5	4	1	compatible	left	1.941	right	1	0	incorrect
lilywidget	Widget	2022-07-29	joint_simon	left	joint	2	5	6	4	incompatible	left	2.897	left	2	1	correct
lilywidget	Widget	2022-07-29	joint_simon	left	joint	2	5	7	2	compatible	left	2.039	left	2	1	correct
lilywidget	Widget	2022-07-29	joint_simon	left	joint	2	5	8	4	incompatible	left	1.493	left	2	1	correct
lilywidget	Widget	2022-07-29	joint_simon	left	joint	2	5	10	1	compatible	left	2.052	right	1	0	incorrect
lilywidget	Widget	2022-07-29	joint_simon	left	joint	2	5	11	3	incompatible	left	1.656	right	1	0	incorrect
lilywidget	Widget	2022-07-29	joint_simon	left	joint	2	5	12	2	compatible	left	1.225	left	2	1	correct
lilywidget	Widget	2022-07-29	joint_simon	left	joint	2	5	13	4	incompatible	left	1.957	left	2	1	correct
lilywidget	Widget	2022-07-29	joint_simon	left	joint	2	5	14	1	compatible	left	2.296	right	1	0	incorrect
lilywidget	Widget	2022-07-29	joint_simon	left	joint	2	5	18	2	compatible	left	2.09	left	2	1	correct
lilywidget	Widget	2022-07-29	joint_simon	left	joint	2	5	22	4	incompatible	left	1.161	left	2	1	correct
lilywidget	Widget	2022-07-29	joint_simon	left	joint	2	5	23	2	compatible	left	2.751	left	2	1	correct
lilywidget	Widget	2022-07-29	joint_simon	left	joint	2	5	24	4	incompatible	left	1.777	left	2	1	correct
lilywidget	Widget	2022-07-29	joint_simon	left	joint	2	5	25	3	incompatible	left	2.045	right	1	0	incorrect
lilywidget	Widget	2022-07-29	joint_simon	left	joint	2	5	26	2	compatible	left	1.715	left	2	1	correct
lilywidget	Widget	2022-07-29	joint_simon	left	joint	2	5	31	2	compatible	left	1.549	left	2	1	correct
nkimagambit	Gambit	2022-06-12	joint_simon	right	joint	1	5	1	4	incompatible	right	3.82	left	2	0	incorrect
nkimagambit	Gambit	2022-06-12	joint_simon	right	joint	1	5	3	3	incompatible	right	1.345	right	1	1	correct
nkimagambit	Gambit	2022-06-12	joint_simon	right	joint	1	5	4	4	incompatible	right	1.752	left	2	0	incorrect
nkimagambit	Gambit	2022-06-12	joint_simon	right	joint	1	5	5	1	compatible	right	1.435	right	1	1	correct
nkimagambit	Gambit	2022-06-12	joint_simon	right	joint	1	5	7	2	compatible	right	1.405	left	2	0	incorrect
nkimagambit	Gambit	2022-06-12	joint_simon	right	joint	1	5	9	1	compatible	right	1.766	right	1	1	correct
nkimagambit	Gambit	2022-06-12	joint_simon	right	joint	1	5	10	4	incompatible	right	2.828	left	2	0	incorrect
nkimagambit	Gambit	2022-06-12	joint_simon	right	joint	1	5	12	4	incompatible	right	0.873	left	2	0	incorrect
nkimagambit	Gambit	2022-06-19	joint_simon	right	joint	1	5	14	3	incompatible	right	1.585	right	1	1	correct
nkimagambit	Gambit	2022-06-19	joint_simon	right	joint	1	5	15	4	incompatible	right	1.693	left	2	0	incorrect
nkimagambit	Gambit	2022-06-19	joint_simon	right	joint	1	5	16	4	incompatible	right	2.198	left	2	0	incorrect
nkimagambit	Gambit	2022-06-19	joint_simon	right	joint	1	5	17	2	compatible	right	1.602	left	2	0	incorrect
nkimagambit	Gambit	2022-06-19	joint_simon	right	joint	1	5	18	1	compatible	right	3.157	right	1	1	correct
nkimagambit	Gambit	2022-06-19	joint_simon	right	joint	1	5	19	3	incompatible	right	1.83	right	1	1	correct
nkimagambit	Gambit	2022-06-19	joint_simon	right	joint	1	5	20	4	incompatible	right	2.754	left	2	0	incorrect
nkimagambit	Gambit	2022-06-19	joint_simon	right	joint	1	5	21	2	compatible	right	1.758	left	2	0	incorrect
nkimagambit	Gambit	2022-06-19	joint_simon	right	joint	1	2	22	3	incompatible	NA	NA	right	1	2	incorrect
nkimagambit	Gambit	2022-06-19	joint_simon	right	joint	1	5	23	1	compatible	right	3.349	right	1	1	correct
nkimagambit	Gambit	2022-06-19	joint_simon	right	joint	1	5	24	4	incompatible	right	1.337	left	2	0	incorrect
nkimagambit	Gambit	2022-06-19	joint_simon	right	joint	1	5	25	1	compatible	right	1.747	right	1	1	correct
nkimagambit	Gambit	2022-06-19	joint_simon	right	joint	1	5	27	1	compatible	NA	NA	right	1	2	incorrect
nkimagambit	Gambit	2022-06-19	joint_simon	right	joint	1	5	28	2	compatible	right	1.858	left	2	0	incorrect
nkimagambit	Gambit	2022-06-19	joint_simon	right	joint	1	5	29	3	incompatible	right	1.815	right	1	1	correct
nkimagambit	Gambit	2022-06-19	joint_simon	right	joint	1	5	31	2	compatible	right	2.211	left	2	0	incorrect
nkimagambit	Gambit	2022-06-19	joint_simon	right	joint	1	5	32	3	incompatible	right	2.829	right	1	1	correct
nkimagambit	Gambit	2022-06-19	joint_simon	right	joint	1	5	33	1	compatible	right	1.841	right	1	1	correct
nkimagambit	Gambit	2022-06-19	joint_simon	right	joint	1	5	34	3	incompatible	right	0.968	right	1	1	correct
nkimagambit	Gambit	2022-06-19	joint_simon	right	joint	1	5	35	1	compatible	right	3.172	right	1	1	correct
nkimagambit	Gambit	2022-06-19	joint_simon	right	joint	1	2	36	3	incompatible	NA	NA	right	1	2	incorrect
nkimagambit	Gambit	2022-06-19	joint_simon	right	joint	1	5	37	2	compatible	right	1.402	left	2	0	incorrect
nkimagambit	Gambit	2022-06-19	joint_simon	right	joint	1	5	39	3	incompatible	right	0.434	right	1	1	correct
nkimagambit	Gambit	2022-06-19	joint_simon	right	joint	1	5	40	1	compatible	right	1.63	right	1	1	correct
nkimagambit	Gambit	2022-06-19	joint_simon	right	joint	1	5	41	2	compatible	right	2.271	left	2	0	incorrect
nkimagambit	Gambit	2022-06-19	joint_simon	right	joint	1	5	42	4	incompatible	right	1.185	left	2	0	incorrect
nkimagambit	Gambit	2022-09-01	joint_simon	right	full	2	4	1	1	compatible	left	0.708	right	1	0	incorrect
nkimagambit	Gambit	2022-09-01	joint_simon	right	full	2	4	2	2	compatible	left	2.337	left	2	1	correct
nkimagambit	Gambit	2022-09-01	joint_simon	right	full	2	4	3	3	incompatible	null	5.007	right	1	2	incorrect
nkimagambit	Gambit	2022-09-01	joint_simon	right	full	2	4	4	4	incompatible	left	1.296	left	2	1	correct
nkimagambit	Gambit	2022-09-01	joint_simon	right	full	2	4	5	1	compatible	right	2.251	right	1	1	correct
nkimagambit	Gambit	2022-09-01	joint_simon	right	full	2	4	6	4	incompatible	left	0.927	left	2	1	correct
nkimagambit	Gambit	2022-09-01	joint_simon	right	full	2	4	7	2	compatible	left	0.852	left	2	1	correct
nkimagambit	Gambit	2022-09-01	joint_simon	right	full	2	4	8	3	incompatible	null	5.013	right	1	2	incorrect
nkimagambit	Gambit	2022-09-01	joint_simon	right	full	2	4	9	2	compatible	left	1.7	left	2	1	correct
nkimagambit	Gambit	2022-09-01	joint_simon	right	full	2	4	10	3	incompatible	right	1.494	right	1	1	correct
nkimagambit	Gambit	2022-09-01	joint_simon	right	full	2	4	11	2	compatible	left	1.225	left	2	1	correct
nkimagambit	Gambit	2022-09-01	joint_simon	right	full	2	4	12	1	compatible	right	1.591	right	1	1	correct
nkimagambit	Gambit	2022-09-01	joint_simon	right	full	2	4	13	1	compatible	null	5.013	right	1	2	incorrect
nkimagambit	Gambit	2022-09-01	joint_simon	right	full	2	4	14	3	incompatible	right	3.159	right	1	1	correct
nkimagambit	Gambit	2022-09-01	joint_simon	right	full	2	4	15	2	compatible	left	1.029	left	2	1	correct
nkimagambit	Gambit	2022-09-01	joint_simon	right	full	2	4	16	4	incompatible	left	0.824	left	2	1	correct
nkimagambit	Gambit	2022-09-01	joint_simon	right	full	2	4	17	1	compatible	null	5.004	right	1	2	incorrect
nkimagambit	Gambit	2022-09-01	joint_simon	right	full	2	4	18	4	incompatible	left	1.207	left	2	1	correct
nkimagambit	Gambit	2022-09-01	joint_simon	right	full	2	4	19	3	incompatible	right	2.715	right	1	1	correct
nkimagambit	Gambit	2022-09-01	joint_simon	right	full	2	4	20	4	incompatible	left	0.656	left	2	1	correct
nkimagambit	Gambit	2022-09-01	joint_simon	right	full	2	4	21	1	compatible	left	0.639	right	1	0	incorrect
nkimagambit	Gambit	2022-09-01	joint_simon	right	full	2	4	22	3	incompatible	right	4.846	right	1	1	correct
nkimagambit	Gambit	2022-09-01	joint_simon	right	full	2	4	23	4	incompatible	left	0.639	left	2	1	correct
nkimagambit	Gambit	2022-09-01	joint_simon	right	full	2	4	24	1	compatible	right	2.309	right	1	1	correct
nkimagambit	Gambit	2022-09-01	joint_simon	right	full	2	4	25	2	compatible	right	2.566	left	2	0	incorrect
nkimagambit	Gambit	2022-09-01	joint_simon	right	full	2	4	26	4	incompatible	left	0.875	left	2	1	correct
nkimagambit	Gambit	2022-09-01	joint_simon	right	full	2	4	27	3	incompatible	right	1.783	right	1	1	correct
nkimagambit	Gambit	2022-09-01	joint_simon	right	full	2	4	28	1	compatible	right	1.48	right	1	1	correct
nkimagambit	Gambit	2022-09-01	joint_simon	right	full	2	4	29	3	incompatible	right	1.941	right	1	1	correct
nkimagambit	Gambit	2022-09-01	joint_simon	right	full	2	4	30	1	compatible	left	0.471	right	1	0	incorrect
nkimagambit	Gambit	2022-09-01	joint_simon	right	full	2	4	31	4	incompatible	left	1.03	left	2	1	correct
nkimagambit	Gambit	2022-09-01	joint_simon	right	full	2	4	32	2	compatible	left	2.304	left	2	1	correct
nkimagambit	Gambit	2022-09-01	joint_simon	right	full	2	4	33	4	incompatible	left	2.184	left	2	1	correct
nkimagambit	Gambit	2022-09-01	joint_simon	right	full	2	4	34	2	compatible	left	0.788	left	2	1	correct
nkimagambit	Gambit	2022-09-01	joint_simon	right	full	2	4	35	1	compatible	right	2.001	right	1	1	correct
nkimagambit	Gambit	2022-09-01	joint_simon	right	full	2	4	36	2	compatible	right	2.058	left	2	0	incorrect
nkimagambit	Gambit	2022-09-01	joint_simon	right	full	2	4	37	3	incompatible	right	1.249	right	1	1	correct
nkimagambit	Gambit	2022-09-01	joint_simon	right	full	2	4	38	4	incompatible	right	2.509	left	2	0	incorrect
nkimagambit	Gambit	2022-09-01	joint_simon	right	full	2	4	39	2	compatible	null	5.004	left	2	2	incorrect
nkimagambit	Gambit	2022-09-01	joint_simon	right	full	2	4	40	3	incompatible	right	1.477	right	1	1	correct
nkimagambit	Gambit	2022-05-21	joint_simon	right	half	2	1	1	1	compatible	right	1.124	right	1	1	correct
nkimagambit	Gambit	2022-05-21	joint_simon	right	half	2	1	2	2	compatible	right	3.714	left	2	0	incorrect
nkimagambit	Gambit	2022-05-21	joint_simon	right	half	2	1	3	3	incompatible	right	2.476	right	1	1	correct
nkimagambit	Gambit	2022-05-21	joint_simon	right	half	2	1	4	4	incompatible	right	1.127	left	2	0	incorrect
nkimagambit	Gambit	2022-05-21	joint_simon	right	half	2	1	5	1	compatible	right	1.03	right	1	1	correct
nkimagambit	Gambit	2022-05-21	joint_simon	right	half	2	1	6	4	incompatible	right	1.512	left	2	0	incorrect
nkimagambit	Gambit	2022-05-21	joint_simon	right	half	2	1	7	2	compatible	right	2.006	left	2	0	incorrect
nkimagambit	Gambit	2022-05-21	joint_simon	right	half	2	1	8	3	incompatible	right	1.103	right	1	1	correct
nkimagambit	Gambit	2022-05-21	joint_simon	right	half	2	1	9	2	compatible	right	1.899	left	2	0	incorrect
nkimagambit	Gambit	2022-05-21	joint_simon	right	half	2	1	10	3	incompatible	right	1.43	right	1	1	correct
nkimagambit	Gambit	2022-05-21	joint_simon	right	half	2	1	11	2	compatible	right	2.186	left	2	0	incorrect
nkimagambit	Gambit	2022-05-21	joint_simon	right	half	2	1	12	1	compatible	right	1.407	right	1	1	correct
nkimagambit	Gambit	2022-05-21	joint_simon	right	half	2	1	13	1	compatible	right	1.124	right	1	1	correct
nkimagambit	Gambit	2022-05-21	joint_simon	right	half	2	1	14	3	incompatible	right	1.609	right	1	1	correct
nkimagambit	Gambit	2022-05-21	joint_simon	right	half	2	1	15	2	compatible	right	2.127	left	2	0	incorrect
nkimagambit	Gambit	2022-05-21	joint_simon	right	half	2	1	16	4	incompatible	right	0.917	left	2	0	incorrect
nkimagambit	Gambit	2022-05-21	joint_simon	right	half	2	1	17	1	compatible	right	1.244	right	1	1	correct
nkimagambit	Gambit	2022-05-21	joint_simon	right	half	2	1	18	4	incompatible	right	0.995	left	2	0	incorrect
nkimagambit	Gambit	2022-05-21	joint_simon	right	half	2	1	19	3	incompatible	right	1.109	right	1	1	correct
nkimagambit	Gambit	2022-05-21	joint_simon	right	half	2	1	20	4	incompatible	right	1.341	left	2	0	incorrect
nkimagambit	Gambit	2022-05-21	joint_simon	right	half	2	1	21	3	incompatible	right	1.272	right	1	1	correct
nkimagambit	Gambit	2022-05-21	joint_simon	right	half	2	1	22	3	incompatible	right	1.109	right	1	1	correct
nkimagambit	Gambit	2022-05-21	joint_simon	right	half	2	1	23	3	incompatible	right	1.076	right	1	1	correct
nkimagambit	Gambit	2022-05-21	joint_simon	right	half	2	1	24	4	incompatible	right	1.026	left	2	0	incorrect
nkimagambit	Gambit	2022-05-21	joint_simon	right	half	2	1	25	1	compatible	right	1.123	right	1	1	correct
nkimagambit	Gambit	2022-05-21	joint_simon	right	half	2	1	26	2	compatible	right	1.99	left	2	0	incorrect
nkimagambit	Gambit	2022-05-21	joint_simon	right	half	2	1	27	1	compatible	right	1.714	right	1	1	correct
nkimagambit	Gambit	2022-05-21	joint_simon	right	half	2	1	28	3	incompatible	right	1.073	right	1	1	correct
nkimagambit	Gambit	2022-05-21	joint_simon	right	half	2	1	29	1	compatible	right	1.091	right	1	1	correct
nkimagambit	Gambit	2022-05-21	joint_simon	right	half	2	1	30	4	incompatible	right	1.033	left	2	0	incorrect
nkimagambit	Gambit	2022-05-21	joint_simon	right	half	2	1	31	2	compatible	right	1.812	left	2	0	incorrect
nkimagambit	Gambit	2022-05-21	joint_simon	right	half	2	1	32	4	incompatible	right	1.071	left	2	0	incorrect
nkimagambit	Gambit	2022-05-21	joint_simon	right	half	2	1	33	2	compatible	right	4.178	left	2	0	incorrect
nkimagambit	Gambit	2022-05-21	joint_simon	right	half	2	1	34	3	incompatible	right	1.155	right	1	1	correct
nkimagambit	Gambit	2022-05-21	joint_simon	right	half	2	1	35	4	incompatible	right	1.142	left	2	0	incorrect
nkimagambit	Gambit	2022-05-21	joint_simon	right	half	2	1	36	1	compatible	right	1.01	right	1	1	correct
nkimagambit	Gambit	2022-05-21	joint_simon	right	half	2	1	37	4	incompatible	right	1.128	left	2	0	incorrect
nkimagambit	Gambit	2022-05-21	joint_simon	right	half	2	1	38	2	compatible	right	1.103	left	2	0	incorrect
nkimagambit	Gambit	2022-05-21	joint_simon	right	half	2	1	39	1	compatible	right	1.061	right	1	1	correct
nkimagambit	Gambit	2022-05-21	joint_simon	right	half	2	1	40	2	compatible	right	3.168	left	2	0	incorrect
nkimagambit	Gambit	2022-07-16	joint_simon	right	joint	2	2	3	3	incompatible	right	3.151	right	1	1	correct
nkimagambit	Gambit	2022-07-16	joint_simon	right	joint	2	2	6	1	compatible	left	1.823	right	1	0	incorrect
nkimagambit	Gambit	2022-07-16	joint_simon	right	joint	2	2	7	1	compatible	left	1.917	right	1	0	incorrect
nkimagambit	Gambit	2022-07-16	joint_simon	right	joint	2	2	9	1	compatible	right	3.714	right	1	1	correct
nkimagambit	Gambit	2022-07-16	joint_simon	right	joint	2	2	21	3	incompatible	NA	5.012	right	1	2	incorrect
nkimagambit	Gambit	2022-07-16	joint_simon	right	joint	2	2	22	1	compatible	NA	5.015	right	1	2	incorrect
nkimagambit	Gambit	2022-07-17	joint_simon	right	joint	2	2	31	3	incompatible	right	0.986	right	1	1	correct
nkimagambit	Gambit	2022-07-17	joint_simon	right	joint	2	2	32	3	incompatible	right	1.124	right	1	1	correct
nkimagambit	Gambit	2022-07-17	joint_simon	right	joint	2	2	33	1	compatible	right	1.364	right	1	1	correct
nkimagambit	Gambit	2022-07-17	joint_simon	right	joint	2	2	36	3	incompatible	left	1.473	right	1	0	incorrect
nkimagambit	Gambit	2022-07-17	joint_simon	right	joint	2	2	37	1	compatible	right	0.999	right	1	1	correct
nkimagambit	Gambit	2022-07-17	joint_simon	right	joint	2	2	39	1	compatible	right	0.81	right	1	1	correct
nkimagambit	Gambit	2022-07-17	joint_simon	right	joint	2	2	40	3	incompatible	right	0.663	right	1	1	correct
nkimagambit	Gambit	2022-07-17	joint_simon	right	joint	2	2	42	1	compatible	left	0.935	right	1	0	incorrect
nkimagambit	Gambit	2022-08-21	joint_simon	right	sf	2	3	1	1	compatible	right	3.864	right	1	1	correct
nkimagambit	Gambit	2022-08-21	joint_simon	right	sf	2	3	2	2	compatible	right	2.722	left	2	0	incorrect
nkimagambit	Gambit	2022-08-21	joint_simon	right	sf	2	3	3	3	incompatible	right	4.01	right	1	1	correct
nkimagambit	Gambit	2022-08-21	joint_simon	right	sf	2	3	4	4	incompatible	right	1.855	left	2	0	incorrect
nkimagambit	Gambit	2022-08-21	joint_simon	right	sf	2	3	5	1	compatible	right	1.788	right	1	1	correct
nkimagambit	Gambit	2022-08-21	joint_simon	right	sf	2	3	6	4	incompatible	right	1.875	left	2	0	incorrect
nkimagambit	Gambit	2022-08-21	joint_simon	right	sf	2	3	7	2	compatible	right	2.061	left	2	0	incorrect
nkimagambit	Gambit	2022-08-21	joint_simon	right	sf	2	3	8	3	incompatible	right	1.489	right	1	1	correct
nkimagambit	Gambit	2022-08-21	joint_simon	right	sf	2	3	9	2	compatible	right	1.235	left	2	0	incorrect
nkimagambit	Gambit	2022-08-21	joint_simon	right	sf	2	3	10	3	incompatible	right	0.964	right	1	1	correct
nkimagambit	Gambit	2022-08-21	joint_simon	right	sf	2	3	11	2	compatible	right	1.028	left	2	0	incorrect
nkimagambit	Gambit	2022-08-21	joint_simon	right	sf	2	3	12	1	compatible	right	1.755	right	1	1	correct
nkimagambit	Gambit	2022-08-21	joint_simon	right	sf	2	3	13	1	compatible	right	1.407	right	1	1	correct
nkimagambit	Gambit	2022-08-21	joint_simon	right	sf	2	3	14	3	incompatible	right	2.221	right	1	1	correct
nkimagambit	Gambit	2022-08-21	joint_simon	right	sf	2	3	15	2	compatible	right	1.089	left	2	0	incorrect
nkimagambit	Gambit	2022-08-21	joint_simon	right	sf	2	3	16	4	incompatible	right	0.941	left	2	0	incorrect
nkimagambit	Gambit	2022-08-21	joint_simon	right	sf	2	3	17	1	compatible	right	4.459	right	1	1	correct
nkimagambit	Gambit	2022-08-21	joint_simon	right	sf	2	3	18	4	incompatible	right	1.67	left	2	0	incorrect
nkimagambit	Gambit	2022-08-21	joint_simon	right	sf	2	3	19	3	incompatible	right	2.088	right	1	1	correct
nkimagambit	Gambit	2022-08-21	joint_simon	right	sf	2	3	20	4	incompatible	right	3.306	left	2	0	incorrect
nkimagambit	Gambit	2022-08-21	joint_simon	right	sf	2	3	21	3	incompatible	right	1.041	right	1	1	correct
nkimagambit	Gambit	2022-08-21	joint_simon	right	sf	2	3	22	1	compatible	right	0.979	right	1	1	correct
nkimagambit	Gambit	2022-08-21	joint_simon	right	sf	2	3	23	2	compatible	right	0.784	left	2	0	incorrect
nkimagambit	Gambit	2022-08-21	joint_simon	right	sf	2	3	24	1	compatible	right	0.796	right	1	1	correct
nkimagambit	Gambit	2022-08-21	joint_simon	right	sf	2	3	25	4	incompatible	right	0.779	left	2	0	incorrect
nkimagambit	Gambit	2022-08-21	joint_simon	right	sf	2	3	26	1	compatible	right	0.915	right	1	1	correct
nkimagambit	Gambit	2022-08-21	joint_simon	right	sf	2	3	27	3	incompatible	right	0.966	right	1	1	correct
nkimagambit	Gambit	2022-08-21	joint_simon	right	sf	2	3	28	4	incompatible	right	1.294	left	2	0	incorrect
nkimagambit	Gambit	2022-08-21	joint_simon	right	sf	2	3	29	2	compatible	right	1.107	left	2	0	incorrect
nkimagambit	Gambit	2022-08-21	joint_simon	right	sf	2	3	30	3	incompatible	right	1.136	right	1	1	correct
nkimagambit	Gambit	2022-08-21	joint_simon	right	sf	2	3	31	2	compatible	right	0.945	left	2	0	incorrect
nkimagambit	Gambit	2022-08-21	joint_simon	right	sf	2	3	32	4	incompatible	right	1.974	left	2	0	incorrect
nkimagambit	Gambit	2022-08-21	joint_simon	right	sf	2	3	33	2	compatible	right	1.164	left	2	0	incorrect
nkimagambit	Gambit	2022-08-21	joint_simon	right	sf	2	3	34	1	compatible	right	2.442	right	1	1	correct
nkimagambit	Gambit	2022-08-21	joint_simon	right	sf	2	3	35	4	incompatible	right	2.414	left	2	0	incorrect
nkimagambit	Gambit	2022-08-21	joint_simon	right	sf	2	3	36	3	incompatible	right	1.204	right	1	1	correct
nkimagambit	Gambit	2022-08-21	joint_simon	right	sf	2	3	37	1	compatible	right	1.127	right	1	1	correct
nkimagambit	Gambit	2022-08-21	joint_simon	right	sf	2	3	38	2	compatible	right	1.241	left	2	0	incorrect
nkimagambit	Gambit	2022-08-21	joint_simon	right	sf	2	3	39	4	incompatible	right	1.025	left	2	0	incorrect
nkimagambit	Gambit	2022-08-21	joint_simon	right	sf	2	3	40	3	incompatible	right	1.112	right	1	1	correct
nkimagambit	Nkima	2022-07-01	joint_simon	left	full	1	4	1	1	compatible	left	1.748	right	1	0	incorrect
nkimagambit	Nkima	2022-07-01	joint_simon	left	full	1	4	2	2	compatible	right	0.859	left	2	0	incorrect
nkimagambit	Nkima	2022-07-01	joint_simon	left	full	1	4	3	3	incompatible	left	0.7	right	1	0	incorrect
nkimagambit	Nkima	2022-07-01	joint_simon	left	full	1	4	4	4	incompatible	right	0.894	left	2	0	incorrect
nkimagambit	Nkima	2022-07-01	joint_simon	left	full	1	4	5	1	compatible	right	1.14	right	1	1	correct
nkimagambit	Nkima	2022-07-01	joint_simon	left	full	1	4	6	4	incompatible	right	2.552	left	2	0	incorrect
nkimagambit	Nkima	2022-07-01	joint_simon	left	full	1	4	7	2	compatible	right	1.708	left	2	0	incorrect
nkimagambit	Nkima	2022-07-01	joint_simon	left	full	1	4	8	3	incompatible	right	0.899	right	1	1	correct
nkimagambit	Nkima	2022-07-01	joint_simon	left	full	1	4	9	2	compatible	left	0.701	left	2	1	correct
nkimagambit	Nkima	2022-07-01	joint_simon	left	full	1	4	10	3	incompatible	right	0.711	right	1	1	correct
nkimagambit	Nkima	2022-07-01	joint_simon	left	full	1	4	11	2	compatible	left	0.644	left	2	1	correct
nkimagambit	Nkima	2022-07-01	joint_simon	left	full	1	4	12	1	compatible	left	2.682	right	1	0	incorrect
nkimagambit	Nkima	2022-07-01	joint_simon	left	full	1	4	13	1	compatible	right	0.729	right	1	1	correct
nkimagambit	Nkima	2022-07-01	joint_simon	left	full	1	4	14	3	incompatible	right	1.167	right	1	1	correct
nkimagambit	Nkima	2022-07-01	joint_simon	left	full	1	4	15	2	compatible	left	1.222	left	2	1	correct
nkimagambit	Nkima	2022-07-01	joint_simon	left	full	1	4	16	4	incompatible	right	1.033	left	2	0	incorrect
nkimagambit	Nkima	2022-07-01	joint_simon	left	full	1	4	17	1	compatible	right	1.009	right	1	1	correct
nkimagambit	Nkima	2022-07-01	joint_simon	left	full	1	4	18	4	incompatible	left	1.113	left	2	1	correct
nkimagambit	Nkima	2022-07-01	joint_simon	left	full	1	4	19	3	incompatible	right	1.751	right	1	1	correct
nkimagambit	Nkima	2022-07-01	joint_simon	left	full	1	4	20	4	incompatible	left	0.771	left	2	1	correct
nkimagambit	Nkima	2022-07-01	joint_simon	left	full	1	4	21	3	incompatible	right	1.199	right	1	1	correct
nkimagambit	Nkima	2022-07-01	joint_simon	left	full	1	4	22	1	compatible	left	1.073	right	1	0	incorrect
nkimagambit	Nkima	2022-07-01	joint_simon	left	full	1	4	23	3	incompatible	right	0.896	right	1	1	correct
nkimagambit	Nkima	2022-07-01	joint_simon	left	full	1	4	24	1	compatible	left	0.675	right	1	0	incorrect
nkimagambit	Nkima	2022-07-01	joint_simon	left	full	1	4	25	2	compatible	left	1.195	left	2	1	correct
nkimagambit	Nkima	2022-07-01	joint_simon	left	full	1	4	26	4	incompatible	right	0.732	left	2	0	incorrect
nkimagambit	Nkima	2022-07-01	joint_simon	left	full	1	4	27	1	compatible	right	1.659	right	1	1	correct
nkimagambit	Nkima	2022-07-01	joint_simon	left	full	1	4	28	3	incompatible	left	0.655	right	1	0	incorrect
nkimagambit	Nkima	2022-07-01	joint_simon	left	full	1	4	29	4	incompatible	right	0.878	left	2	0	incorrect
nkimagambit	Nkima	2022-07-01	joint_simon	left	full	1	4	30	1	compatible	left	0.618	right	1	0	incorrect
nkimagambit	Nkima	2022-07-01	joint_simon	left	full	1	4	31	2	compatible	left	1.256	left	2	1	correct
nkimagambit	Nkima	2022-07-01	joint_simon	left	full	1	4	32	1	compatible	right	0.73	right	1	1	correct
nkimagambit	Nkima	2022-07-01	joint_simon	left	full	1	4	33	4	incompatible	right	0.765	left	2	0	incorrect
nkimagambit	Nkima	2022-07-01	joint_simon	left	full	1	4	34	2	compatible	left	1.176	left	2	1	correct
nkimagambit	Nkima	2022-07-01	joint_simon	left	full	1	4	35	3	incompatible	right	0.664	right	1	1	correct
nkimagambit	Nkima	2022-07-01	joint_simon	left	full	1	4	36	2	compatible	left	0.762	left	2	1	correct
nkimagambit	Nkima	2022-07-01	joint_simon	left	full	1	4	37	4	incompatible	right	1.427	left	2	0	incorrect
nkimagambit	Nkima	2022-07-01	joint_simon	left	full	1	4	38	2	compatible	left	0.811	left	2	1	correct
nkimagambit	Nkima	2022-07-01	joint_simon	left	full	1	4	39	4	incompatible	right	0.826	left	2	0	incorrect
nkimagambit	Nkima	2022-07-01	joint_simon	left	full	1	4	40	3	incompatible	right	1.674	right	1	1	correct
nkimagambit	Nkima	2022-06-10	joint_simon	left	half	1	1	1	1	compatible	left	0.992	right	1	0	incorrect
nkimagambit	Nkima	2022-06-10	joint_simon	left	half	1	1	2	2	compatible	left	0.762	left	2	1	correct
nkimagambit	Nkima	2022-06-10	joint_simon	left	half	1	1	3	3	incompatible	left	0.768	right	1	0	incorrect
nkimagambit	Nkima	2022-06-10	joint_simon	left	half	1	1	4	4	incompatible	left	1.461	left	2	1	correct
nkimagambit	Nkima	2022-06-10	joint_simon	left	half	1	1	5	1	compatible	left	1.843	right	1	0	incorrect
nkimagambit	Nkima	2022-06-10	joint_simon	left	half	1	1	6	4	incompatible	left	1.97	left	2	1	correct
nkimagambit	Nkima	2022-06-10	joint_simon	left	half	1	1	7	2	compatible	left	0.876	left	2	1	correct
nkimagambit	Nkima	2022-06-10	joint_simon	left	half	1	1	8	3	incompatible	left	0.988	right	1	0	incorrect
nkimagambit	Nkima	2022-06-10	joint_simon	left	half	1	1	9	2	compatible	left	1.055	left	2	1	correct
nkimagambit	Nkima	2022-06-10	joint_simon	left	half	1	1	10	3	incompatible	left	0.766	right	1	0	incorrect
nkimagambit	Nkima	2022-06-10	joint_simon	left	half	1	1	11	2	compatible	left	0.746	left	2	1	correct
nkimagambit	Nkima	2022-06-10	joint_simon	left	half	1	1	12	1	compatible	left	4.196	right	1	0	incorrect
nkimagambit	Nkima	2022-06-10	joint_simon	left	half	1	1	13	1	compatible	left	2.386	right	1	0	incorrect
nkimagambit	Nkima	2022-06-10	joint_simon	left	half	1	1	14	3	incompatible	left	0.732	right	1	0	incorrect
nkimagambit	Nkima	2022-06-10	joint_simon	left	half	1	1	15	2	compatible	left	0.889	left	2	1	correct
nkimagambit	Nkima	2022-06-10	joint_simon	left	half	1	1	16	4	incompatible	left	0.918	left	2	1	correct
nkimagambit	Nkima	2022-06-10	joint_simon	left	half	1	1	17	1	compatible	left	1.055	right	1	0	incorrect
nkimagambit	Nkima	2022-06-10	joint_simon	left	half	1	1	18	4	incompatible	left	1.235	left	2	1	correct
nkimagambit	Nkima	2022-06-10	joint_simon	left	half	1	1	19	3	incompatible	left	0.876	right	1	0	incorrect
nkimagambit	Nkima	2022-06-10	joint_simon	left	half	1	1	20	4	incompatible	left	1.21	left	2	1	correct
nkimagambit	Nkima	2022-06-10	joint_simon	left	half	1	1	21	1	compatible	left	1.339	right	1	0	incorrect
nkimagambit	Nkima	2022-06-10	joint_simon	left	half	1	1	22	1	compatible	left	1.61	right	1	0	incorrect
nkimagambit	Nkima	2022-06-10	joint_simon	left	half	1	1	23	4	incompatible	left	1.055	left	2	1	correct
nkimagambit	Nkima	2022-06-10	joint_simon	left	half	1	1	24	3	incompatible	left	0.745	right	1	0	incorrect
nkimagambit	Nkima	2022-06-10	joint_simon	left	half	1	1	25	1	compatible	left	0.748	right	1	0	incorrect
nkimagambit	Nkima	2022-06-10	joint_simon	left	half	1	1	26	3	incompatible	left	0.483	right	1	0	incorrect
nkimagambit	Nkima	2022-06-10	joint_simon	left	half	1	1	27	4	incompatible	left	1.219	left	2	1	correct
nkimagambit	Nkima	2022-06-10	joint_simon	left	half	1	1	28	3	incompatible	left	0.731	right	1	0	incorrect
nkimagambit	Nkima	2022-06-10	joint_simon	left	half	1	1	29	2	compatible	left	0.756	left	2	1	correct
nkimagambit	Nkima	2022-06-10	joint_simon	left	half	1	1	30	4	incompatible	left	1.075	left	2	1	correct
nkimagambit	Nkima	2022-06-10	joint_simon	left	half	1	1	31	2	compatible	left	0.848	left	2	1	correct
nkimagambit	Nkima	2022-06-10	joint_simon	left	half	1	1	32	3	incompatible	left	1.007	right	1	0	incorrect
nkimagambit	Nkima	2022-06-10	joint_simon	left	half	1	1	33	4	incompatible	left	0.918	left	2	1	correct
nkimagambit	Nkima	2022-06-10	joint_simon	left	half	1	1	34	2	compatible	left	0.891	left	2	1	correct
nkimagambit	Nkima	2022-06-10	joint_simon	left	half	1	1	35	1	compatible	left	1.729	right	1	0	incorrect
nkimagambit	Nkima	2022-06-10	joint_simon	left	half	1	1	36	2	compatible	left	0.88	left	2	1	correct
nkimagambit	Nkima	2022-06-10	joint_simon	left	half	1	1	37	4	incompatible	left	1.197	left	2	1	correct
nkimagambit	Nkima	2022-06-12	joint_simon	left	joint	1	2	2	2	compatible	left	1.181	left	2	1	correct
nkimagambit	Nkima	2022-06-12	joint_simon	left	joint	1	2	6	1	compatible	left	3.168	right	1	0	incorrect
nkimagambit	Nkima	2022-06-12	joint_simon	left	joint	1	2	8	3	incompatible	left	2.093	right	1	0	incorrect
nkimagambit	Nkima	2022-06-12	joint_simon	left	joint	1	2	11	2	compatible	left	1.804	left	2	1	correct
nkimagambit	Nkima	2022-06-12	joint_simon	left	joint	1	2	13	1	compatible	left	4.095	right	1	0	incorrect
nkimagambit	Nkima	2022-06-19	joint_simon	left	joint	1	2	26	2	compatible	NA	NA	left	2	2	incorrect
nkimagambit	Nkima	2022-06-19	joint_simon	left	joint	1	2	30	4	incompatible	left	2.552	left	2	1	correct
nkimagambit	Nkima	2022-06-19	joint_simon	left	joint	1	2	38	4	incompatible	NA	NA	left	2	2	incorrect
nkimagambit	Nkima	2022-06-26	joint_simon	left	sf	1	3	1	1	compatible	left	1.292	right	1	0	incorrect
nkimagambit	Nkima	2022-06-26	joint_simon	left	sf	1	3	2	2	compatible	left	0.846	left	2	1	correct
nkimagambit	Nkima	2022-06-26	joint_simon	left	sf	1	3	3	3	incompatible	left	1.627	right	1	0	incorrect
nkimagambit	Nkima	2022-06-26	joint_simon	left	sf	1	3	4	4	incompatible	left	1.424	left	2	1	correct
nkimagambit	Nkima	2022-06-26	joint_simon	left	sf	1	3	5	1	compatible	left	2.139	right	1	0	incorrect
nkimagambit	Nkima	2022-06-26	joint_simon	left	sf	1	3	6	4	incompatible	left	0.799	left	2	1	correct
nkimagambit	Nkima	2022-06-26	joint_simon	left	sf	1	3	7	2	compatible	left	1.272	left	2	1	correct
nkimagambit	Nkima	2022-06-26	joint_simon	left	sf	1	3	8	3	incompatible	left	1.51	right	1	0	incorrect
nkimagambit	Nkima	2022-06-26	joint_simon	left	sf	1	3	9	2	compatible	left	0.993	left	2	1	correct
nkimagambit	Nkima	2022-06-26	joint_simon	left	sf	1	3	10	3	incompatible	left	1.435	right	1	0	incorrect
nkimagambit	Nkima	2022-06-26	joint_simon	left	sf	1	3	11	2	compatible	left	1.146	left	2	1	correct
nkimagambit	Nkima	2022-06-26	joint_simon	left	sf	1	3	12	1	compatible	left	1.703	right	1	0	incorrect
nkimagambit	Nkima	2022-06-26	joint_simon	left	sf	1	3	13	1	compatible	left	1.819	right	1	0	incorrect
nkimagambit	Nkima	2022-06-26	joint_simon	left	sf	1	3	14	3	incompatible	null	5.01	right	1	2	correct
nkimagambit	Nkima	2022-06-26	joint_simon	left	sf	1	3	15	2	compatible	left	0.537	left	2	1	correct
nkimagambit	Nkima	2022-06-26	joint_simon	left	sf	1	3	16	4	incompatible	left	1.045	left	2	1	correct
nkimagambit	Nkima	2022-06-26	joint_simon	left	sf	1	3	17	1	compatible	left	0.75	right	1	0	incorrect
nkimagambit	Nkima	2022-06-26	joint_simon	left	sf	1	3	18	4	incompatible	left	0.799	left	2	1	correct
nkimagambit	Nkima	2022-06-26	joint_simon	left	sf	1	3	19	3	incompatible	left	2.438	right	1	0	incorrect
nkimagambit	Nkima	2022-06-26	joint_simon	left	sf	1	3	20	4	incompatible	left	0.872	left	2	1	correct
nkimagambit	Nkima	2022-06-26	joint_simon	left	sf	1	3	21	4	incompatible	left	1.866	left	2	1	correct
nkimagambit	Nkima	2022-06-26	joint_simon	left	sf	1	3	22	2	compatible	left	0.774	left	2	1	correct
nkimagambit	Nkima	2022-06-26	joint_simon	left	sf	1	3	23	4	incompatible	left	0.728	left	2	1	correct
nkimagambit	Nkima	2022-06-26	joint_simon	left	sf	1	3	24	2	compatible	left	0.801	left	2	1	correct
nkimagambit	Nkima	2022-06-26	joint_simon	left	sf	1	3	25	3	incompatible	left	0.468	right	1	0	incorrect
nkimagambit	Nkima	2022-06-26	joint_simon	left	sf	1	3	26	2	compatible	left	1.426	left	2	1	correct
nkimagambit	Nkima	2022-06-26	joint_simon	left	sf	1	3	27	3	incompatible	left	1.902	right	1	0	incorrect
nkimagambit	Nkima	2022-06-26	joint_simon	left	sf	1	3	28	4	incompatible	left	0.485	left	2	1	correct
nkimagambit	Nkima	2022-06-26	joint_simon	left	sf	1	3	29	3	incompatible	left	1.491	right	1	0	incorrect
nkimagambit	Nkima	2022-06-26	joint_simon	left	sf	1	3	30	1	compatible	left	1.52	right	1	0	incorrect
nkimagambit	Nkima	2022-06-26	joint_simon	left	sf	1	3	31	4	incompatible	left	1.346	left	2	1	correct
nkimagambit	Nkima	2022-06-26	joint_simon	left	sf	1	3	32	3	incompatible	left	1.996	right	1	0	incorrect
nkimagambit	Nkima	2022-06-26	joint_simon	left	sf	1	3	33	1	compatible	left	0.766	right	1	0	incorrect
nkimagambit	Nkima	2022-06-26	joint_simon	left	sf	1	3	34	2	compatible	left	1.198	left	2	1	correct
nkimagambit	Nkima	2022-06-26	joint_simon	left	sf	1	3	35	1	compatible	left	1.012	right	1	0	incorrect
nkimagambit	Nkima	2022-06-26	joint_simon	left	sf	1	3	36	4	incompatible	left	1.342	left	2	1	correct
nkimagambit	Nkima	2022-06-26	joint_simon	left	sf	1	3	37	2	compatible	left	1.703	left	2	1	correct
nkimagambit	Nkima	2022-06-26	joint_simon	left	sf	1	3	38	1	compatible	left	1.741	right	1	0	incorrect
nkimagambit	Nkima	2022-06-26	joint_simon	left	sf	1	3	39	3	incompatible	left	1.429	right	1	0	incorrect
nkimagambit	Nkima	2022-06-26	joint_simon	left	sf	1	3	40	1	compatible	left	0.878	right	1	0	incorrect
nkimagambit	Nkima	2022-07-08	joint_simon	left	full	2	1	1	1	compatible	left	0.568	right	1	0	incorrect
nkimagambit	Nkima	2022-07-08	joint_simon	left	full	2	1	2	2	compatible	left	1.728	left	2	1	correct
nkimagambit	Nkima	2022-07-08	joint_simon	left	full	2	1	3	3	incompatible	right	0.852	right	1	1	correct
nkimagambit	Nkima	2022-07-08	joint_simon	left	full	2	1	4	4	incompatible	left	1.574	left	2	1	correct
nkimagambit	Nkima	2022-07-08	joint_simon	left	full	2	1	5	1	compatible	right	0.747	right	1	1	correct
nkimagambit	Nkima	2022-07-08	joint_simon	left	full	2	1	6	4	incompatible	left	0.664	left	2	1	correct
nkimagambit	Nkima	2022-07-08	joint_simon	left	full	2	1	7	2	compatible	right	0.899	left	2	0	incorrect
nkimagambit	Nkima	2022-07-08	joint_simon	left	full	2	1	8	3	incompatible	right	2.265	right	1	1	correct
nkimagambit	Nkima	2022-07-08	joint_simon	left	full	2	1	9	2	compatible	left	1.059	left	2	1	correct
nkimagambit	Nkima	2022-07-08	joint_simon	left	full	2	1	10	3	incompatible	right	1.495	right	1	1	correct
nkimagambit	Nkima	2022-07-08	joint_simon	left	full	2	1	11	2	compatible	left	1.637	left	2	1	correct
nkimagambit	Nkima	2022-07-08	joint_simon	left	full	2	1	12	1	compatible	right	1.738	right	1	1	correct
nkimagambit	Nkima	2022-07-08	joint_simon	left	full	2	1	13	1	compatible	right	1.582	right	1	1	correct
nkimagambit	Nkima	2022-07-08	joint_simon	left	full	2	1	14	3	incompatible	left	0.857	right	1	0	incorrect
nkimagambit	Nkima	2022-07-08	joint_simon	left	full	2	1	15	2	compatible	right	1.09	left	2	0	incorrect
nkimagambit	Nkima	2022-07-08	joint_simon	left	full	2	1	16	4	incompatible	right	1.912	left	2	0	incorrect
nkimagambit	Nkima	2022-07-08	joint_simon	left	full	2	1	17	1	compatible	right	0.844	right	1	1	correct
nkimagambit	Nkima	2022-07-08	joint_simon	left	full	2	1	18	4	incompatible	left	1.206	left	2	1	correct
nkimagambit	Nkima	2022-07-08	joint_simon	left	full	2	1	19	3	incompatible	right	0.829	right	1	1	correct
nkimagambit	Nkima	2022-07-08	joint_simon	left	full	2	1	20	4	incompatible	left	0.876	left	2	1	correct
nkimagambit	Nkima	2022-07-08	joint_simon	left	full	2	1	21	3	incompatible	right	0.77	right	1	1	correct
nkimagambit	Nkima	2022-07-08	joint_simon	left	full	2	1	22	2	compatible	left	0.474	left	2	1	correct
nkimagambit	Nkima	2022-07-08	joint_simon	left	full	2	1	23	2	compatible	right	0.701	left	2	0	incorrect
nkimagambit	Nkima	2022-07-08	joint_simon	left	full	2	1	24	1	compatible	left	0.496	right	1	0	incorrect
nkimagambit	Nkima	2022-07-08	joint_simon	left	full	2	1	25	3	incompatible	right	0.819	right	1	1	correct
nkimagambit	Nkima	2022-07-08	joint_simon	left	full	2	1	26	4	incompatible	right	1.327	left	2	0	incorrect
nkimagambit	Nkima	2022-07-08	joint_simon	left	full	2	1	27	2	compatible	left	1.403	left	2	1	correct
nkimagambit	Nkima	2022-07-08	joint_simon	left	full	2	1	28	4	incompatible	left	1.867	left	2	1	correct
nkimagambit	Nkima	2022-07-08	joint_simon	left	full	2	1	29	1	compatible	right	0.963	right	1	1	correct
nkimagambit	Nkima	2022-07-08	joint_simon	left	full	2	1	30	4	incompatible	left	0.853	left	2	1	correct
nkimagambit	Nkima	2022-07-08	joint_simon	left	full	2	1	31	3	incompatible	right	0.704	right	1	1	correct
nkimagambit	Nkima	2022-07-08	joint_simon	left	full	2	1	32	1	compatible	right	1.134	right	1	1	correct
nkimagambit	Nkima	2022-07-08	joint_simon	left	full	2	1	33	2	compatible	left	0.835	left	2	1	correct
nkimagambit	Nkima	2022-07-08	joint_simon	left	full	2	1	34	4	incompatible	right	0.76	left	2	0	incorrect
nkimagambit	Nkima	2022-07-08	joint_simon	left	full	2	1	35	3	incompatible	left	0.874	right	1	0	incorrect
nkimagambit	Nkima	2022-07-08	joint_simon	left	full	2	1	36	1	compatible	right	0.781	right	1	1	correct
nkimagambit	Nkima	2022-07-08	joint_simon	left	full	2	1	37	2	compatible	left	0.746	left	2	1	correct
nkimagambit	Nkima	2022-07-08	joint_simon	left	full	2	1	38	3	incompatible	right	0.753	right	1	1	correct
nkimagambit	Nkima	2022-07-08	joint_simon	left	full	2	1	39	1	compatible	right	1.483	right	1	1	correct
nkimagambit	Nkima	2022-07-08	joint_simon	left	full	2	1	40	4	incompatible	left	0.697	left	2	1	correct
nkimagambit	Nkima	2022-07-09	joint_simon	left	half	2	2	1	1	compatible	left	0.795	right	1	0	incorrect
nkimagambit	Nkima	2022-07-09	joint_simon	left	half	2	2	2	2	compatible	left	0.828	left	2	1	correct
nkimagambit	Nkima	2022-07-09	joint_simon	left	half	2	2	3	3	incompatible	left	0.858	right	1	0	incorrect
nkimagambit	Nkima	2022-07-09	joint_simon	left	half	2	2	4	4	incompatible	left	0.956	left	2	1	correct
nkimagambit	Nkima	2022-07-09	joint_simon	left	half	2	2	5	1	compatible	left	1.14	right	1	0	incorrect
nkimagambit	Nkima	2022-07-09	joint_simon	left	half	2	2	6	4	incompatible	left	0.929	left	2	1	correct
nkimagambit	Nkima	2022-07-09	joint_simon	left	half	2	2	7	2	compatible	left	1.745	left	2	1	correct
nkimagambit	Nkima	2022-07-09	joint_simon	left	half	2	2	8	3	incompatible	left	0.959	right	1	0	incorrect
nkimagambit	Nkima	2022-07-09	joint_simon	left	half	2	2	9	2	compatible	left	1.171	left	2	1	correct
nkimagambit	Nkima	2022-07-09	joint_simon	left	half	2	2	10	3	incompatible	left	1.598	right	1	0	incorrect
nkimagambit	Nkima	2022-07-09	joint_simon	left	half	2	2	11	2	compatible	left	1.644	left	2	1	correct
nkimagambit	Nkima	2022-07-09	joint_simon	left	half	2	2	12	1	compatible	left	1.748	right	1	0	incorrect
nkimagambit	Nkima	2022-07-09	joint_simon	left	half	2	2	13	1	compatible	left	3.628	right	1	0	incorrect
nkimagambit	Nkima	2022-07-09	joint_simon	left	half	2	2	14	3	incompatible	left	1.521	right	1	0	incorrect
nkimagambit	Nkima	2022-07-09	joint_simon	left	half	2	2	15	2	compatible	left	0.719	left	2	1	correct
nkimagambit	Nkima	2022-07-09	joint_simon	left	half	2	2	16	4	incompatible	left	0.634	left	2	1	correct
nkimagambit	Nkima	2022-07-09	joint_simon	left	half	2	2	17	1	compatible	left	0.999	right	1	0	incorrect
nkimagambit	Nkima	2022-07-09	joint_simon	left	half	2	2	18	4	incompatible	left	1.246	left	2	1	correct
nkimagambit	Nkima	2022-07-09	joint_simon	left	half	2	2	19	3	incompatible	left	0.941	right	1	0	incorrect
nkimagambit	Nkima	2022-07-09	joint_simon	left	half	2	2	20	4	incompatible	left	0.922	left	2	1	correct
nkimagambit	Nkima	2022-07-09	joint_simon	left	half	2	2	21	2	compatible	left	0.745	left	2	1	correct
nkimagambit	Nkima	2022-07-09	joint_simon	left	half	2	2	22	1	compatible	left	0.484	right	1	0	incorrect
nkimagambit	Nkima	2022-07-09	joint_simon	left	half	2	2	23	3	incompatible	left	0.58	right	1	0	incorrect
nkimagambit	Nkima	2022-07-09	joint_simon	left	half	2	2	24	1	compatible	left	1.24	right	1	0	incorrect
nkimagambit	Nkima	2022-07-09	joint_simon	left	half	2	2	25	4	incompatible	left	0.909	left	2	1	correct
nkimagambit	Nkima	2022-07-09	joint_simon	left	half	2	2	26	3	incompatible	left	1.008	right	1	0	incorrect
nkimagambit	Nkima	2022-07-09	joint_simon	left	half	2	2	27	1	compatible	left	2.416	right	1	0	incorrect
nkimagambit	Nkima	2022-07-09	joint_simon	left	half	2	2	28	2	compatible	left	0.623	left	2	1	correct
nkimagambit	Nkima	2022-07-09	joint_simon	left	half	2	2	29	4	incompatible	left	0.664	left	2	1	correct
nkimagambit	Nkima	2022-07-09	joint_simon	left	half	2	2	30	3	incompatible	left	1.415	right	1	0	incorrect
nkimagambit	Nkima	2022-07-09	joint_simon	left	half	2	2	31	4	incompatible	left	0.89	left	2	1	correct
nkimagambit	Nkima	2022-07-09	joint_simon	left	half	2	2	32	2	compatible	left	1.274	left	2	1	correct
nkimagambit	Nkima	2022-07-09	joint_simon	left	half	2	2	33	1	compatible	left	1.595	right	1	0	incorrect
nkimagambit	Nkima	2022-07-09	joint_simon	left	half	2	2	34	3	incompatible	left	1.902	right	1	0	incorrect
nkimagambit	Nkima	2022-07-09	joint_simon	left	half	2	2	35	1	compatible	left	0.939	right	1	0	incorrect
nkimagambit	Nkima	2022-07-09	joint_simon	left	half	2	2	36	4	incompatible	left	1.127	left	2	1	correct
nkimagambit	Nkima	2022-07-09	joint_simon	left	half	2	2	37	2	compatible	left	0.831	left	2	1	correct
nkimagambit	Nkima	2022-07-09	joint_simon	left	half	2	2	38	4	incompatible	left	0.715	left	2	1	correct
nkimagambit	Nkima	2022-07-09	joint_simon	left	half	2	2	39	2	compatible	left	0.747	left	2	1	correct
nkimagambit	Nkima	2022-07-09	joint_simon	left	half	2	2	40	3	incompatible	left	1.67	right	1	0	incorrect
nkimagambit	Nkima	2022-07-16	joint_simon	left	joint	2	4	1	4	incompatible	left	1.793	left	2	1	correct
nkimagambit	Nkima	2022-07-16	joint_simon	left	joint	2	4	2	4	incompatible	left	0.847	left	2	1	correct
nkimagambit	Nkima	2022-07-16	joint_simon	left	joint	2	4	4	4	incompatible	left	2.075	left	2	1	correct
nkimagambit	Nkima	2022-07-16	joint_simon	left	joint	2	4	5	4	incompatible	left	2.681	left	2	1	correct
nkimagambit	Nkima	2022-07-16	joint_simon	left	joint	2	4	8	2	compatible	left	2.165	left	2	1	correct
nkimagambit	Nkima	2022-07-16	joint_simon	left	joint	2	4	10	4	incompatible	left	1.467	left	2	1	correct
nkimagambit	Nkima	2022-07-16	joint_simon	left	joint	2	4	11	2	compatible	left	1.387	left	2	1	correct
nkimagambit	Nkima	2022-07-16	joint_simon	left	joint	2	4	12	2	compatible	left	1.286	left	2	1	correct
nkimagambit	Nkima	2022-07-16	joint_simon	left	joint	2	4	13	2	compatible	right	2.587	left	2	0	incorrect
nkimagambit	Nkima	2022-07-16	joint_simon	left	joint	2	4	14	4	incompatible	left	2.773	left	2	1	correct
nkimagambit	Nkima	2022-07-16	joint_simon	left	joint	2	4	15	4	incompatible	left	1.462	left	2	1	correct
nkimagambit	Nkima	2022-07-16	joint_simon	left	joint	2	4	16	4	incompatible	right	2.019	left	2	0	incorrect
nkimagambit	Nkima	2022-07-16	joint_simon	left	joint	2	4	17	4	incompatible	left	1.378	left	2	1	correct
nkimagambit	Nkima	2022-07-16	joint_simon	left	joint	2	4	18	2	compatible	left	1.517	left	2	1	correct
nkimagambit	Nkima	2022-07-16	joint_simon	left	joint	2	4	19	4	incompatible	left	2.607	left	2	1	correct
nkimagambit	Nkima	2022-07-16	joint_simon	left	joint	2	4	20	2	compatible	left	1.88	left	2	1	correct
nkimagambit	Nkima	2022-07-17	joint_simon	left	joint	2	4	23	4	incompatible	left	1.683	left	2	1	correct
nkimagambit	Nkima	2022-07-17	joint_simon	left	joint	2	4	24	4	incompatible	NA	5.012	left	2	2	incorrect
nkimagambit	Nkima	2022-07-17	joint_simon	left	joint	2	4	25	4	incompatible	left	1.295	left	2	1	correct
nkimagambit	Nkima	2022-07-17	joint_simon	left	joint	2	4	26	2	compatible	left	1.087	left	2	1	correct
nkimagambit	Nkima	2022-07-17	joint_simon	left	joint	2	4	27	4	incompatible	right	1.733	left	2	0	incorrect
nkimagambit	Nkima	2022-07-17	joint_simon	left	joint	2	4	28	4	incompatible	right	3.093	left	2	0	incorrect
nkimagambit	Nkima	2022-07-17	joint_simon	left	joint	2	4	29	2	compatible	left	1.138	left	2	1	correct
nkimagambit	Nkima	2022-07-17	joint_simon	left	joint	2	4	30	4	incompatible	right	1.683	left	2	0	incorrect
nkimagambit	Nkima	2022-07-17	joint_simon	left	joint	2	4	34	2	compatible	left	0.936	left	2	1	correct
nkimagambit	Nkima	2022-07-17	joint_simon	left	joint	2	4	35	2	compatible	left	1.82	left	2	1	correct
nkimagambit	Nkima	2022-07-17	joint_simon	left	joint	2	4	38	4	incompatible	left	1.014	left	2	1	correct
nkimagambit	Nkima	2022-07-17	joint_simon	left	joint	2	4	41	2	compatible	right	0.681	left	2	0	incorrect
nkimagambit	Nkima	2022-07-17	joint_simon	left	joint	2	4	43	4	incompatible	right	1.802	left	2	0	incorrect
nkimagambit	Nkima	2022-07-10	joint_simon	left	sf	2	3	1	1	compatible	left	0.842	right	1	0	incorrect
nkimagambit	Nkima	2022-07-10	joint_simon	left	sf	2	3	2	2	compatible	left	0.755	left	2	1	correct
nkimagambit	Nkima	2022-07-10	joint_simon	left	sf	2	3	3	3	incompatible	left	0.848	right	1	0	incorrect
nkimagambit	Nkima	2022-07-10	joint_simon	left	sf	2	3	4	4	incompatible	left	1.077	left	2	1	correct
nkimagambit	Nkima	2022-07-10	joint_simon	left	sf	2	3	5	1	compatible	left	1.099	right	1	0	incorrect
nkimagambit	Nkima	2022-07-10	joint_simon	left	sf	2	3	6	4	incompatible	left	1.127	left	2	1	correct
nkimagambit	Nkima	2022-07-10	joint_simon	left	sf	2	3	7	2	compatible	left	0.878	left	2	1	correct
nkimagambit	Nkima	2022-07-10	joint_simon	left	sf	2	3	8	3	incompatible	left	0.941	right	1	0	incorrect
nkimagambit	Nkima	2022-07-10	joint_simon	left	sf	2	3	9	2	compatible	left	0.964	left	2	1	correct
nkimagambit	Nkima	2022-07-10	joint_simon	left	sf	2	3	10	3	incompatible	left	1.036	right	1	0	incorrect
nkimagambit	Nkima	2022-07-10	joint_simon	left	sf	2	3	11	2	compatible	left	0.892	left	2	1	correct
nkimagambit	Nkima	2022-07-10	joint_simon	left	sf	2	3	12	1	compatible	left	1.295	right	1	0	incorrect
nkimagambit	Nkima	2022-07-10	joint_simon	left	sf	2	3	13	1	compatible	left	1.945	right	1	0	incorrect
nkimagambit	Nkima	2022-07-10	joint_simon	left	sf	2	3	14	3	incompatible	left	1.045	right	1	0	incorrect
nkimagambit	Nkima	2022-07-10	joint_simon	left	sf	2	3	15	2	compatible	left	0.836	left	2	1	correct
nkimagambit	Nkima	2022-07-10	joint_simon	left	sf	2	3	16	4	incompatible	left	1.044	left	2	1	correct
nkimagambit	Nkima	2022-07-10	joint_simon	left	sf	2	3	17	1	compatible	left	0.92	right	1	0	incorrect
nkimagambit	Nkima	2022-07-10	joint_simon	left	sf	2	3	18	4	incompatible	left	0.926	left	2	1	correct
nkimagambit	Nkima	2022-07-10	joint_simon	left	sf	2	3	19	3	incompatible	left	2.105	right	1	0	incorrect
nkimagambit	Nkima	2022-07-10	joint_simon	left	sf	2	3	20	4	incompatible	left	1.255	left	2	1	correct
nkimagambit	Nkima	2022-07-10	joint_simon	left	sf	2	3	21	3	incompatible	left	1.52	right	1	0	incorrect
nkimagambit	Nkima	2022-07-10	joint_simon	left	sf	2	3	22	2	compatible	left	1.043	left	2	1	correct
nkimagambit	Nkima	2022-07-10	joint_simon	left	sf	2	3	23	3	incompatible	left	1.275	right	1	0	incorrect
nkimagambit	Nkima	2022-07-10	joint_simon	left	sf	2	3	24	4	incompatible	left	1.295	left	2	1	correct
nkimagambit	Nkima	2022-07-10	joint_simon	left	sf	2	3	25	2	compatible	left	0.858	left	2	1	correct
nkimagambit	Nkima	2022-07-10	joint_simon	left	sf	2	3	26	1	compatible	left	1.577	right	1	0	incorrect
nkimagambit	Nkima	2022-07-10	joint_simon	left	sf	2	3	27	2	compatible	left	0.888	left	2	1	correct
nkimagambit	Nkima	2022-07-10	joint_simon	left	sf	2	3	28	4	incompatible	left	1.117	left	2	1	correct
nkimagambit	Nkima	2022-07-10	joint_simon	left	sf	2	3	29	2	compatible	left	0.841	left	2	1	correct
nkimagambit	Nkima	2022-07-10	joint_simon	left	sf	2	3	30	1	compatible	left	2.286	right	1	0	incorrect
nkimagambit	Nkima	2022-07-10	joint_simon	left	sf	2	3	31	4	incompatible	left	0.91	left	2	1	correct
nkimagambit	Nkima	2022-07-10	joint_simon	left	sf	2	3	32	1	compatible	left	1.888	right	1	0	incorrect
nkimagambit	Nkima	2022-07-10	joint_simon	left	sf	2	3	33	2	compatible	left	1.508	left	2	1	correct
nkimagambit	Nkima	2022-07-10	joint_simon	left	sf	2	3	34	3	incompatible	left	1.455	right	1	0	incorrect
nkimagambit	Nkima	2022-07-10	joint_simon	left	sf	2	3	35	4	incompatible	left	2.156	left	2	1	correct
nkimagambit	Nkima	2022-07-10	joint_simon	left	sf	2	3	36	3	incompatible	left	1.531	right	1	0	incorrect
nkimagambit	Nkima	2022-07-10	joint_simon	left	sf	2	3	37	4	incompatible	left	1.14	left	2	1	correct
nkimagambit	Nkima	2022-07-10	joint_simon	left	sf	2	3	38	1	compatible	left	2.745	right	1	0	incorrect
nkimagambit	Nkima	2022-07-10	joint_simon	left	sf	2	3	39	3	incompatible	left	2.281	right	1	0	incorrect
nkimagambit	Nkima	2022-07-10	joint_simon	left	sf	2	3	40	1	compatible	left	2.783	right	1	0	incorrect
paddyingrid	Ingrid	2022-04-09	joint_simon	right	full	1	3	1	1	compatible	right	1.33	right	1	1	correct
paddyingrid	Ingrid	2022-04-09	joint_simon	right	full	1	3	2	2	compatible	left	1.7	left	2	1	correct
paddyingrid	Ingrid	2022-04-09	joint_simon	right	full	1	3	3	3	incompatible	left	1.55	right	1	0	incorrect
paddyingrid	Ingrid	2022-04-09	joint_simon	right	full	1	3	4	4	incompatible	left	1.1	left	2	1	correct
paddyingrid	Ingrid	2022-04-09	joint_simon	right	full	1	3	5	1	compatible	right	1.61	right	1	1	correct
paddyingrid	Ingrid	2022-04-09	joint_simon	right	full	1	3	6	4	incompatible	right	1.65	left	2	0	incorrect
paddyingrid	Ingrid	2022-04-09	joint_simon	right	full	1	3	7	2	compatible	left	1.18	left	2	1	correct
paddyingrid	Ingrid	2022-04-09	joint_simon	right	full	1	3	8	3	incompatible	left	0.94	right	1	0	incorrect
paddyingrid	Ingrid	2022-04-09	joint_simon	right	full	1	3	9	2	compatible	left	1.35	left	2	1	correct
paddyingrid	Ingrid	2022-04-09	joint_simon	right	full	1	3	10	3	incompatible	right	1.55	right	1	1	correct
paddyingrid	Ingrid	2022-04-09	joint_simon	right	full	1	3	11	2	compatible	left	2.34	left	2	1	correct
paddyingrid	Ingrid	2022-04-09	joint_simon	right	full	1	3	12	1	compatible	right	2.47	right	1	1	correct
paddyingrid	Ingrid	2022-04-09	joint_simon	right	full	1	3	13	1	compatible	right	2.44	right	1	1	correct
paddyingrid	Ingrid	2022-04-09	joint_simon	right	full	1	3	14	3	incompatible	right	1.67	right	1	1	correct
paddyingrid	Ingrid	2022-04-09	joint_simon	right	full	1	3	15	2	compatible	left	1.49	left	2	1	correct
paddyingrid	Ingrid	2022-04-09	joint_simon	right	full	1	3	16	4	incompatible	right	1.49	left	2	0	incorrect
paddyingrid	Ingrid	2022-04-09	joint_simon	right	full	1	3	17	1	compatible	right	1.18	right	1	1	correct
paddyingrid	Ingrid	2022-04-09	joint_simon	right	full	1	3	18	4	incompatible	right	1.11	left	2	0	incorrect
paddyingrid	Ingrid	2022-04-09	joint_simon	right	full	1	3	19	3	incompatible	left	1.61	right	1	0	incorrect
paddyingrid	Ingrid	2022-04-09	joint_simon	right	full	1	3	20	4	incompatible	right	1.14	left	2	0	incorrect
paddyingrid	Ingrid	2022-04-09	joint_simon	right	full	1	3	21	2	compatible	NA	NA	left	2	0	incorrect
paddyingrid	Ingrid	2022-04-09	joint_simon	right	full	1	3	22	4	incompatible	left	1.08	left	2	1	correct
paddyingrid	Ingrid	2022-04-09	joint_simon	right	full	1	3	23	2	compatible	left	0.9	left	2	1	correct
paddyingrid	Ingrid	2022-04-09	joint_simon	right	full	1	3	24	1	compatible	right	1.2	right	1	1	correct
paddyingrid	Ingrid	2022-04-09	joint_simon	right	full	1	3	25	4	incompatible	left	1.12	left	2	1	correct
paddyingrid	Ingrid	2022-04-09	joint_simon	right	full	1	3	26	2	compatible	left	1.29	left	2	1	correct
paddyingrid	Ingrid	2022-04-09	joint_simon	right	full	1	3	27	1	compatible	right	1.25	right	1	1	correct
paddyingrid	Ingrid	2022-04-09	joint_simon	right	full	1	3	28	3	incompatible	right	1.6	right	1	1	correct
paddyingrid	Ingrid	2022-04-09	joint_simon	right	full	1	3	29	4	incompatible	right	4.03	left	2	0	incorrect
paddyingrid	Ingrid	2022-04-09	joint_simon	right	full	1	3	30	3	incompatible	right	1.09	right	1	1	correct
paddyingrid	Ingrid	2022-04-09	joint_simon	right	full	1	3	31	1	compatible	right	0.98	right	1	1	correct
paddyingrid	Ingrid	2022-04-09	joint_simon	right	full	1	3	32	3	incompatible	left	1.57	right	1	0	incorrect
paddyingrid	Ingrid	2022-04-09	joint_simon	right	full	1	3	33	1	compatible	right	1.04	right	1	1	correct
paddyingrid	Ingrid	2022-04-09	joint_simon	right	full	1	3	34	4	incompatible	left	2.13	left	2	1	correct
paddyingrid	Ingrid	2022-04-09	joint_simon	right	full	1	3	35	3	incompatible	left	3.94	right	1	0	incorrect
paddyingrid	Ingrid	2022-04-09	joint_simon	right	full	1	3	36	4	incompatible	right	1.21	left	2	0	incorrect
paddyingrid	Ingrid	2022-04-09	joint_simon	right	full	1	3	37	2	compatible	left	1.17	left	2	1	correct
paddyingrid	Ingrid	2022-04-09	joint_simon	right	full	1	3	38	3	incompatible	right	1.53	right	1	1	correct
paddyingrid	Ingrid	2022-04-09	joint_simon	right	full	1	3	39	1	compatible	left	1.16	right	1	0	incorrect
paddyingrid	Ingrid	2022-04-09	joint_simon	right	full	1	3	40	2	compatible	left	0.98	left	2	1	correct
paddyingrid	Ingrid	2022-04-03	joint_simon	right	half	1	1	1	1	compatible	right	1.03	right	1	1	correct
paddyingrid	Ingrid	2022-04-03	joint_simon	right	half	1	1	2	2	compatible	right	1.81	left	2	0	incorrect
paddyingrid	Ingrid	2022-04-03	joint_simon	right	half	1	1	3	3	incompatible	right	1.14	right	1	1	correct
paddyingrid	Ingrid	2022-04-03	joint_simon	right	half	1	1	4	4	incompatible	right	0.88	left	2	0	incorrect
paddyingrid	Ingrid	2022-04-03	joint_simon	right	half	1	1	5	1	compatible	right	0.89	right	1	1	correct
paddyingrid	Ingrid	2022-04-03	joint_simon	right	half	1	1	6	4	incompatible	right	1.31	left	2	0	incorrect
paddyingrid	Ingrid	2022-04-03	joint_simon	right	half	1	1	7	2	compatible	right	1.04	left	2	0	incorrect
paddyingrid	Ingrid	2022-04-03	joint_simon	right	half	1	1	8	3	incompatible	right	0.91	right	1	1	correct
paddyingrid	Ingrid	2022-04-03	joint_simon	right	half	1	1	9	2	compatible	right	2.65	left	2	0	incorrect
paddyingrid	Ingrid	2022-04-03	joint_simon	right	half	1	1	10	3	incompatible	right	1.63	right	1	1	correct
paddyingrid	Ingrid	2022-04-03	joint_simon	right	half	1	1	11	2	compatible	right	2.41	left	2	0	incorrect
paddyingrid	Ingrid	2022-04-03	joint_simon	right	half	1	1	12	1	compatible	right	0.88	right	1	1	correct
paddyingrid	Ingrid	2022-04-03	joint_simon	right	half	1	1	13	1	compatible	right	0.88	right	1	1	correct
paddyingrid	Ingrid	2022-04-03	joint_simon	right	half	1	1	14	3	incompatible	right	1.71	right	1	1	correct
paddyingrid	Ingrid	2022-04-03	joint_simon	right	half	1	1	15	2	compatible	right	1.66	left	2	0	incorrect
paddyingrid	Ingrid	2022-04-03	joint_simon	right	half	1	1	16	4	incompatible	right	1.21	left	2	0	incorrect
paddyingrid	Ingrid	2022-04-03	joint_simon	right	half	1	1	17	1	compatible	right	1.62	right	1	1	correct
paddyingrid	Ingrid	2022-04-03	joint_simon	right	half	1	1	18	4	incompatible	right	1.68	left	2	0	incorrect
paddyingrid	Ingrid	2022-04-03	joint_simon	right	half	1	1	19	3	incompatible	right	1.35	right	1	1	correct
paddyingrid	Ingrid	2022-04-03	joint_simon	right	half	1	1	20	4	incompatible	right	1.35	left	2	0	incorrect
paddyingrid	Ingrid	2022-04-03	joint_simon	right	half	1	1	21	3	incompatible	right	2.21	right	1	1	correct
paddyingrid	Ingrid	2022-04-03	joint_simon	right	half	1	1	22	4	incompatible	right	2.05	left	2	0	incorrect
paddyingrid	Ingrid	2022-04-03	joint_simon	right	half	1	1	23	3	incompatible	right	1.49	right	1	1	correct
paddyingrid	Ingrid	2022-04-03	joint_simon	right	half	1	1	24	2	compatible	right	2.16	left	2	0	incorrect
paddyingrid	Ingrid	2022-04-03	joint_simon	right	half	1	1	25	4	incompatible	right	1.29	left	2	0	incorrect
paddyingrid	Ingrid	2022-04-03	joint_simon	right	half	1	1	26	1	compatible	right	1.19	right	1	1	correct
paddyingrid	Ingrid	2022-04-03	joint_simon	right	half	1	1	27	4	incompatible	right	1.02	left	2	0	incorrect
paddyingrid	Ingrid	2022-04-03	joint_simon	right	half	1	1	28	3	incompatible	right	1.73	right	1	1	correct
paddyingrid	Ingrid	2022-04-03	joint_simon	right	half	1	1	29	2	compatible	right	2.1	left	2	0	incorrect
paddyingrid	Ingrid	2022-04-03	joint_simon	right	half	1	1	30	1	compatible	right	1.56	right	1	1	correct
paddyingrid	Ingrid	2022-04-03	joint_simon	right	half	1	1	31	2	compatible	right	2.25	left	2	0	incorrect
paddyingrid	Ingrid	2022-04-03	joint_simon	right	half	1	1	32	1	compatible	right	0.91	right	1	1	correct
paddyingrid	Ingrid	2022-04-03	joint_simon	right	half	1	1	33	4	incompatible	right	2.35	left	2	0	incorrect
paddyingrid	Ingrid	2022-04-03	joint_simon	right	half	1	1	34	1	compatible	right	1.56	right	1	1	correct
paddyingrid	Ingrid	2022-04-03	joint_simon	right	half	1	1	35	3	incompatible	right	2.83	right	1	1	correct
paddyingrid	Ingrid	2022-04-03	joint_simon	right	half	1	1	36	4	incompatible	right	3.74	left	2	0	incorrect
paddyingrid	Ingrid	2022-04-03	joint_simon	right	half	1	1	37	3	incompatible	right	2.98	right	1	1	correct
paddyingrid	Ingrid	2022-04-03	joint_simon	right	half	1	1	38	2	compatible	right	3.15	left	2	0	incorrect
paddyingrid	Ingrid	2022-04-03	joint_simon	right	half	1	1	39	1	compatible	right	1.43	right	1	1	correct
paddyingrid	Ingrid	2022-04-03	joint_simon	right	half	1	1	40	2	compatible	right	2.49	left	2	0	incorrect
paddyingrid	Ingrid	2022-04-14	joint_simon	right	joint	1	4	1	1	compatible	right	0.64	right	1	1	correct
paddyingrid	Ingrid	2022-04-14	joint_simon	right	joint	1	4	2	1	compatible	right	0.79	right	1	1	correct
paddyingrid	Ingrid	2022-04-14	joint_simon	right	joint	1	4	8	1	compatible	right	0.44	right	1	1	correct
paddyingrid	Ingrid	2022-04-14	joint_simon	right	joint	1	4	10	3	incompatible	right	0.44	right	1	1	correct
paddyingrid	Ingrid	2022-04-14	joint_simon	right	joint	1	4	12	3	incompatible	right	0.49	right	1	1	correct
paddyingrid	Ingrid	2022-04-14	joint_simon	right	joint	1	4	14	3	incompatible	right	0.44	right	1	1	correct
paddyingrid	Ingrid	2022-04-14	joint_simon	right	joint	1	4	16	3	incompatible	right	0.44	right	1	1	correct
paddyingrid	Ingrid	2022-04-14	joint_simon	right	joint	1	4	18	1	compatible	right	1.01	right	1	1	correct
paddyingrid	Ingrid	2022-04-14	joint_simon	right	joint	1	4	19	3	incompatible	right	0.46	right	1	1	correct
paddyingrid	Ingrid	2022-04-14	joint_simon	right	joint	1	4	21	1	compatible	right	2.7	right	1	1	correct
paddyingrid	Ingrid	2022-04-14	joint_simon	right	joint	1	4	24	3	incompatible	right	0.72	right	1	1	correct
paddyingrid	Ingrid	2022-04-14	joint_simon	right	joint	1	4	25	1	compatible	right	1.09	right	1	1	correct
paddyingrid	Ingrid	2022-04-14	joint_simon	right	joint	1	4	27	3	incompatible	right	1.56	right	1	1	correct
paddyingrid	Ingrid	2022-04-14	joint_simon	right	joint	1	4	28	1	compatible	right	0.74	right	1	1	correct
paddyingrid	Ingrid	2022-04-14	joint_simon	right	joint	1	4	29	2	compatible	right	0.58	left	2	0	incorrect
paddyingrid	Ingrid	2022-04-14	joint_simon	right	joint	1	4	30	3	incompatible	right	1.22	right	1	1	correct
paddyingrid	Ingrid	2022-04-14	joint_simon	right	joint	1	4	32	1	compatible	right	0.99	right	1	1	correct
paddyingrid	Ingrid	2022-04-14	joint_simon	right	joint	1	4	33	2	compatible	right	1.09	left	2	0	incorrect
paddyingrid	Ingrid	2022-04-14	joint_simon	right	joint	1	4	34	4	incompatible	right	0.8	left	2	0	incorrect
paddyingrid	Ingrid	2022-04-14	joint_simon	right	joint	1	4	35	3	incompatible	right	0.44	right	1	1	correct
paddyingrid	Ingrid	2022-04-14	joint_simon	right	joint	1	4	36	2	compatible	right	0.45	left	2	0	incorrect
paddyingrid	Ingrid	2022-04-14	joint_simon	right	joint	1	4	37	1	compatible	right	0.88	right	1	1	correct
paddyingrid	Ingrid	2022-04-14	joint_simon	right	joint	1	4	38	4	incompatible	right	0.45	left	2	0	incorrect
paddyingrid	Ingrid	2022-04-14	joint_simon	right	joint	1	4	40	1	compatible	right	2.74	right	1	1	correct
paddyingrid	Ingrid	2022-04-08	joint_simon	right	sf	1	2	1	1	compatible	right	1.05	right	1	1	correct
paddyingrid	Ingrid	2022-04-08	joint_simon	right	sf	1	2	2	2	compatible	right	1.69	left	2	0	incorrect
paddyingrid	Ingrid	2022-04-08	joint_simon	right	sf	1	2	3	3	incompatible	right	3.32	right	1	1	correct
paddyingrid	Ingrid	2022-04-08	joint_simon	right	sf	1	2	4	4	incompatible	right	1.48	left	2	0	incorrect
paddyingrid	Ingrid	2022-04-08	joint_simon	right	sf	1	2	5	1	compatible	right	1.64	right	1	1	correct
paddyingrid	Ingrid	2022-04-08	joint_simon	right	sf	1	2	6	4	incompatible	right	1.06	left	2	0	incorrect
paddyingrid	Ingrid	2022-04-08	joint_simon	right	sf	1	2	7	2	compatible	right	1.65	left	2	0	incorrect
paddyingrid	Ingrid	2022-04-08	joint_simon	right	sf	1	2	8	3	incompatible	right	1.38	right	1	1	correct
paddyingrid	Ingrid	2022-04-08	joint_simon	right	sf	1	2	9	2	compatible	right	1.17	left	2	0	incorrect
paddyingrid	Ingrid	2022-04-08	joint_simon	right	sf	1	2	10	3	incompatible	right	2.1	right	1	1	correct
paddyingrid	Ingrid	2022-04-08	joint_simon	right	sf	1	2	11	2	compatible	right	4.1	left	2	0	incorrect
paddyingrid	Ingrid	2022-04-08	joint_simon	right	sf	1	2	12	1	compatible	right	1.2	right	1	1	correct
paddyingrid	Ingrid	2022-04-08	joint_simon	right	sf	1	2	13	1	compatible	right	0.97	right	1	1	correct
paddyingrid	Ingrid	2022-04-08	joint_simon	right	sf	1	2	14	3	incompatible	right	1.82	right	1	1	correct
paddyingrid	Ingrid	2022-04-08	joint_simon	right	sf	1	2	15	2	compatible	right	1.46	left	2	0	incorrect
paddyingrid	Ingrid	2022-04-08	joint_simon	right	sf	1	2	16	4	incompatible	right	1.33	left	2	0	incorrect
paddyingrid	Ingrid	2022-04-08	joint_simon	right	sf	1	2	17	1	compatible	right	2.36	right	1	1	correct
paddyingrid	Ingrid	2022-04-08	joint_simon	right	sf	1	2	18	4	incompatible	right	2.1	left	2	0	incorrect
paddyingrid	Ingrid	2022-04-08	joint_simon	right	sf	1	2	19	3	incompatible	right	1.23	right	1	1	correct
paddyingrid	Ingrid	2022-04-08	joint_simon	right	sf	1	2	20	4	incompatible	right	1.6	left	2	0	incorrect
paddyingrid	Ingrid	2022-04-08	joint_simon	right	sf	1	2	21	3	incompatible	right	1.33	right	1	1	correct
paddyingrid	Ingrid	2022-04-08	joint_simon	right	sf	1	2	22	2	compatible	right	1.5	left	2	0	incorrect
paddyingrid	Ingrid	2022-04-08	joint_simon	right	sf	1	2	23	2	compatible	right	2.06	left	2	0	incorrect
paddyingrid	Ingrid	2022-04-08	joint_simon	right	sf	1	2	24	1	compatible	right	1.43	right	1	1	correct
paddyingrid	Ingrid	2022-04-08	joint_simon	right	sf	1	2	25	3	incompatible	right	1.67	right	1	1	correct
paddyingrid	Ingrid	2022-04-08	joint_simon	right	sf	1	2	26	4	incompatible	right	2.79	left	2	0	incorrect
paddyingrid	Ingrid	2022-04-08	joint_simon	right	sf	1	2	27	1	compatible	right	1.08	right	1	1	correct
paddyingrid	Ingrid	2022-04-08	joint_simon	right	sf	1	2	28	3	incompatible	right	1.85	right	1	1	correct
paddyingrid	Ingrid	2022-04-08	joint_simon	right	sf	1	2	29	4	incompatible	right	1.42	left	2	0	incorrect
paddyingrid	Ingrid	2022-04-08	joint_simon	right	sf	1	2	30	3	incompatible	right	1.15	right	1	1	correct
paddyingrid	Ingrid	2022-04-08	joint_simon	right	sf	1	2	31	4	incompatible	right	0.86	left	2	0	incorrect
paddyingrid	Ingrid	2022-04-08	joint_simon	right	sf	1	2	32	2	compatible	right	1.19	left	2	0	incorrect
paddyingrid	Ingrid	2022-04-08	joint_simon	right	sf	1	2	33	1	compatible	right	0.93	right	1	1	correct
paddyingrid	Ingrid	2022-04-08	joint_simon	right	sf	1	2	34	4	incompatible	right	3.41	left	2	0	incorrect
paddyingrid	Ingrid	2022-04-08	joint_simon	right	sf	1	2	35	3	incompatible	right	2.11	right	1	1	correct
paddyingrid	Ingrid	2022-04-08	joint_simon	right	sf	1	2	36	1	compatible	right	0.82	right	1	1	correct
paddyingrid	Ingrid	2022-04-08	joint_simon	right	sf	1	2	37	2	compatible	right	0.87	left	2	0	incorrect
paddyingrid	Ingrid	2022-04-08	joint_simon	right	sf	1	2	38	4	incompatible	right	2.37	left	2	0	incorrect
paddyingrid	Ingrid	2022-04-08	joint_simon	right	sf	1	2	39	2	compatible	right	1.17	left	2	0	incorrect
paddyingrid	Ingrid	2022-04-08	joint_simon	right	sf	1	2	40	1	compatible	right	1.01	right	1	1	correct
paddyingrid	Ingrid	2022-04-21	joint_simon	right	full	2	1	1	1	compatible	right	2.821	right	1	1	correct
paddyingrid	Ingrid	2022-04-21	joint_simon	right	full	2	1	2	2	compatible	left	1.34	left	2	1	correct
paddyingrid	Ingrid	2022-04-21	joint_simon	right	full	2	1	3	3	incompatible	right	1.609	right	1	1	correct
paddyingrid	Ingrid	2022-04-21	joint_simon	right	full	2	1	4	4	incompatible	left	2.793	left	2	1	correct
paddyingrid	Ingrid	2022-04-21	joint_simon	right	full	2	1	5	1	compatible	right	3.436	right	1	1	correct
paddyingrid	Ingrid	2022-04-21	joint_simon	right	full	2	1	6	4	incompatible	left	1.896	left	2	1	correct
paddyingrid	Ingrid	2022-04-21	joint_simon	right	full	2	1	7	2	compatible	left	0.981	left	2	1	correct
paddyingrid	Ingrid	2022-04-21	joint_simon	right	full	2	1	8	3	incompatible	left	3.736	right	1	0	incorrect
paddyingrid	Ingrid	2022-04-21	joint_simon	right	full	2	1	9	2	compatible	left	1.004	left	2	1	correct
paddyingrid	Ingrid	2022-04-21	joint_simon	right	full	2	1	10	3	incompatible	right	2.627	right	1	1	correct
paddyingrid	Ingrid	2022-04-21	joint_simon	right	full	2	1	11	2	compatible	left	1.002	left	2	1	correct
paddyingrid	Ingrid	2022-04-21	joint_simon	right	full	2	1	12	1	compatible	right	1.659	right	1	1	correct
paddyingrid	Ingrid	2022-04-21	joint_simon	right	full	2	1	13	1	compatible	left	2.248	right	1	0	incorrect
paddyingrid	Ingrid	2022-04-21	joint_simon	right	full	2	1	14	3	incompatible	left	0.899	right	1	0	incorrect
paddyingrid	Ingrid	2022-04-21	joint_simon	right	full	2	1	15	2	compatible	left	1.044	left	2	1	correct
paddyingrid	Ingrid	2022-04-21	joint_simon	right	full	2	1	16	4	incompatible	right	2.694	left	2	0	incorrect
paddyingrid	Ingrid	2022-04-21	joint_simon	right	full	2	1	17	1	compatible	right	2.014	right	1	1	correct
paddyingrid	Ingrid	2022-04-21	joint_simon	right	full	2	1	18	4	incompatible	left	3.95	left	2	1	correct
paddyingrid	Ingrid	2022-04-21	joint_simon	right	full	2	1	19	3	incompatible	right	2.357	right	1	1	correct
paddyingrid	Ingrid	2022-04-21	joint_simon	right	full	2	1	20	4	incompatible	right	2.252	left	2	0	incorrect
paddyingrid	Ingrid	2022-04-21	joint_simon	right	full	2	1	21	1	compatible	right	2.762	right	1	1	correct
paddyingrid	Ingrid	2022-04-21	joint_simon	right	full	2	1	22	2	compatible	left	1.193	left	2	1	correct
paddyingrid	Ingrid	2022-04-21	joint_simon	right	full	2	1	23	2	compatible	left	2.172	left	2	1	correct
paddyingrid	Ingrid	2022-04-21	joint_simon	right	full	2	1	24	1	compatible	right	1.9	right	1	1	correct
paddyingrid	Ingrid	2022-04-21	joint_simon	right	full	2	1	25	4	incompatible	left	1.069	left	2	1	correct
paddyingrid	Ingrid	2022-04-21	joint_simon	right	full	2	1	26	3	incompatible	right	2.483	right	1	1	correct
paddyingrid	Ingrid	2022-04-21	joint_simon	right	full	2	1	27	1	compatible	right	1.65	right	1	1	correct
paddyingrid	Ingrid	2022-04-21	joint_simon	right	full	2	1	28	4	incompatible	left	1.222	left	2	1	correct
paddyingrid	Ingrid	2022-04-21	joint_simon	right	full	2	1	29	3	incompatible	right	2.891	right	1	1	correct
paddyingrid	Ingrid	2022-04-21	joint_simon	right	full	2	1	30	1	compatible	right	3.295	right	1	1	correct
paddyingrid	Ingrid	2022-04-21	joint_simon	right	full	2	1	31	4	incompatible	left	1.044	left	2	1	correct
paddyingrid	Ingrid	2022-04-21	joint_simon	right	full	2	1	32	3	incompatible	null	5.016	right	1	2	incorrect
paddyingrid	Ingrid	2022-04-21	joint_simon	right	full	2	1	33	2	compatible	left	0.979	left	2	1	correct
paddyingrid	Ingrid	2022-04-21	joint_simon	right	full	2	1	34	4	incompatible	left	2.472	left	2	1	correct
paddyingrid	Ingrid	2022-04-21	joint_simon	right	full	2	1	35	1	compatible	left	1.234	right	1	0	incorrect
paddyingrid	Ingrid	2022-04-21	joint_simon	right	full	2	1	36	3	incompatible	right	2.996	right	1	1	correct
paddyingrid	Ingrid	2022-04-21	joint_simon	right	full	2	1	37	2	compatible	left	1.168	left	2	1	correct
paddyingrid	Ingrid	2022-04-21	joint_simon	right	full	2	1	38	4	incompatible	left	1.038	left	2	1	correct
paddyingrid	Ingrid	2022-04-21	joint_simon	right	full	2	1	39	2	compatible	left	1.276	left	2	1	correct
paddyingrid	Ingrid	2022-04-21	joint_simon	right	full	2	1	40	3	incompatible	right	3.677	right	1	1	correct
paddyingrid	Ingrid	2022-05-07	joint_simon	right	half	2	4	1	1	compatible	right	0.956	right	1	1	correct
paddyingrid	Ingrid	2022-05-07	joint_simon	right	half	2	4	2	2	compatible	right	1.57	left	2	0	incorrect
paddyingrid	Ingrid	2022-05-07	joint_simon	right	half	2	4	3	3	incompatible	right	1.074	right	1	1	correct
paddyingrid	Ingrid	2022-05-07	joint_simon	right	half	2	4	4	4	incompatible	right	1.348	left	2	0	incorrect
paddyingrid	Ingrid	2022-05-07	joint_simon	right	half	2	4	5	1	compatible	right	1.01	right	1	1	correct
paddyingrid	Ingrid	2022-05-07	joint_simon	right	half	2	4	6	4	incompatible	right	0.997	left	2	0	incorrect
paddyingrid	Ingrid	2022-05-07	joint_simon	right	half	2	4	7	2	compatible	right	1.101	left	2	0	incorrect
paddyingrid	Ingrid	2022-05-07	joint_simon	right	half	2	4	8	3	incompatible	right	2.491	right	1	1	correct
paddyingrid	Ingrid	2022-05-07	joint_simon	right	half	2	4	9	2	compatible	null	5.004	left	2	2	correct
paddyingrid	Ingrid	2022-05-07	joint_simon	right	half	2	4	10	3	incompatible	right	1.256	right	1	1	correct
paddyingrid	Ingrid	2022-05-07	joint_simon	right	half	2	4	11	2	compatible	right	1.419	left	2	0	incorrect
paddyingrid	Ingrid	2022-05-07	joint_simon	right	half	2	4	12	1	compatible	right	2.435	right	1	1	correct
paddyingrid	Ingrid	2022-05-07	joint_simon	right	half	2	4	13	1	compatible	right	4.234	right	1	1	correct
paddyingrid	Ingrid	2022-05-07	joint_simon	right	half	2	4	14	3	incompatible	right	0.887	right	1	1	correct
paddyingrid	Ingrid	2022-05-07	joint_simon	right	half	2	4	15	2	compatible	right	2.01	left	2	0	incorrect
paddyingrid	Ingrid	2022-05-07	joint_simon	right	half	2	4	16	4	incompatible	right	1.705	left	2	0	incorrect
paddyingrid	Ingrid	2022-05-07	joint_simon	right	half	2	4	17	1	compatible	right	1.371	right	1	1	correct
paddyingrid	Ingrid	2022-05-07	joint_simon	right	half	2	4	18	4	incompatible	right	2.235	left	2	0	incorrect
paddyingrid	Ingrid	2022-05-07	joint_simon	right	half	2	4	19	3	incompatible	right	1.355	right	1	1	correct
paddyingrid	Ingrid	2022-05-07	joint_simon	right	half	2	4	20	4	incompatible	right	2.484	left	2	0	incorrect
paddyingrid	Ingrid	2022-05-07	joint_simon	right	half	2	4	21	4	incompatible	right	2.783	left	2	0	incorrect
paddyingrid	Ingrid	2022-05-07	joint_simon	right	half	2	4	22	1	compatible	right	1.995	right	1	1	correct
paddyingrid	Ingrid	2022-05-07	joint_simon	right	half	2	4	23	2	compatible	right	2.1	left	2	0	incorrect
paddyingrid	Ingrid	2022-05-07	joint_simon	right	half	2	4	24	1	compatible	right	2.555	right	1	1	correct
paddyingrid	Ingrid	2022-05-07	joint_simon	right	half	2	4	25	3	incompatible	right	1.249	right	1	1	correct
paddyingrid	Ingrid	2022-05-07	joint_simon	right	half	2	4	26	1	compatible	right	1.255	right	1	1	correct
paddyingrid	Ingrid	2022-05-07	joint_simon	right	half	2	4	27	4	incompatible	right	1.138	left	2	0	incorrect
paddyingrid	Ingrid	2022-05-07	joint_simon	right	half	2	4	28	2	compatible	right	1.574	left	2	0	incorrect
paddyingrid	Ingrid	2022-05-07	joint_simon	right	half	2	4	29	3	incompatible	right	2.844	right	1	1	correct
paddyingrid	Ingrid	2022-05-07	joint_simon	right	half	2	4	30	2	compatible	right	1.821	left	2	0	incorrect
paddyingrid	Ingrid	2022-05-07	joint_simon	right	half	2	4	31	4	incompatible	right	3.089	left	2	0	incorrect
paddyingrid	Ingrid	2022-05-07	joint_simon	right	half	2	4	32	3	incompatible	right	1.672	right	1	1	correct
paddyingrid	Ingrid	2022-05-07	joint_simon	right	half	2	4	33	2	compatible	right	3.553	left	2	0	incorrect
paddyingrid	Ingrid	2022-05-07	joint_simon	right	half	2	4	34	3	incompatible	right	2.036	right	1	1	correct
paddyingrid	Ingrid	2022-05-07	joint_simon	right	half	2	4	35	4	incompatible	right	1.773	left	2	0	incorrect
paddyingrid	Ingrid	2022-05-07	joint_simon	right	half	2	4	36	1	compatible	right	1.357	right	1	1	correct
paddyingrid	Ingrid	2022-05-07	joint_simon	right	half	2	4	37	4	incompatible	right	2.345	left	2	0	incorrect
paddyingrid	Ingrid	2022-05-07	joint_simon	right	half	2	4	38	2	compatible	right	1.52	left	2	0	incorrect
paddyingrid	Ingrid	2022-05-07	joint_simon	right	half	2	4	39	1	compatible	right	2.342	right	1	1	correct
paddyingrid	Ingrid	2022-05-07	joint_simon	right	half	2	4	40	3	incompatible	right	4.001	right	1	1	correct
paddyingrid	Ingrid	2022-05-06	joint_simon	right	joint	2	3	1	2	compatible	right	0.443	left	2	0	incorrect
paddyingrid	Ingrid	2022-05-06	joint_simon	right	joint	2	3	3	4	incompatible	right	0.574	left	2	0	incorrect
paddyingrid	Ingrid	2022-05-06	joint_simon	right	joint	2	3	5	1	compatible	right	1.392	right	1	1	correct
paddyingrid	Ingrid	2022-05-06	joint_simon	right	joint	2	3	7	1	compatible	right	4.068	right	1	1	correct
paddyingrid	Ingrid	2022-05-06	joint_simon	right	joint	2	3	9	3	incompatible	right	1.163	right	1	1	correct
paddyingrid	Ingrid	2022-05-06	joint_simon	right	joint	2	3	10	1	compatible	right	1.85	right	1	1	correct
paddyingrid	Ingrid	2022-05-06	joint_simon	right	joint	2	3	13	1	compatible	right	1.078	right	1	1	correct
paddyingrid	Ingrid	2022-05-06	joint_simon	right	joint	2	3	14	3	incompatible	right	1.027	right	1	1	correct
paddyingrid	Ingrid	2022-05-06	joint_simon	right	joint	2	3	19	1	compatible	right	1.2	right	1	1	correct
paddyingrid	Ingrid	2022-05-06	joint_simon	right	joint	2	3	20	3	incompatible	right	0.989	right	1	1	correct
paddyingrid	Ingrid	2022-05-06	joint_simon	right	joint	2	3	21	1	compatible	right	0.92	right	1	1	correct
paddyingrid	Ingrid	2022-05-06	joint_simon	right	joint	2	3	23	3	incompatible	right	1.178	right	1	1	correct
paddyingrid	Ingrid	2022-05-06	joint_simon	right	joint	2	3	24	3	incompatible	right	1.145	right	1	1	correct
paddyingrid	Ingrid	2022-05-06	joint_simon	right	joint	2	3	25	4	incompatible	right	1.234	left	2	0	incorrect
paddyingrid	Ingrid	2022-05-06	joint_simon	right	joint	2	3	27	3	incompatible	right	0.975	right	1	1	correct
paddyingrid	Ingrid	2022-05-06	joint_simon	right	joint	2	3	31	1	compatible	right	1.185	right	1	1	correct
paddyingrid	Ingrid	2022-05-06	joint_simon	right	joint	2	3	32	3	incompatible	NA	NA	right	1	2	incorrect
paddyingrid	Ingrid	2022-05-06	joint_simon	right	joint	2	3	34	4	incompatible	right	1.444	left	2	0	incorrect
paddyingrid	Ingrid	2022-05-06	joint_simon	right	joint	2	3	35	1	compatible	right	0.869	right	1	1	correct
paddyingrid	Ingrid	2022-05-06	joint_simon	right	joint	2	3	36	2	compatible	right	0.921	left	2	0	incorrect
paddyingrid	Ingrid	2022-05-06	joint_simon	right	joint	2	3	37	1	compatible	right	3.973	right	1	1	correct
paddyingrid	Ingrid	2022-05-06	joint_simon	right	joint	2	3	39	1	compatible	right	0.925	right	1	1	correct
paddyingrid	Ingrid	2022-05-06	joint_simon	right	joint	2	3	40	1	compatible	right	1.297	right	1	1	correct
paddyingrid	Ingrid	2022-04-28	joint_simon	right	sf	2	2	1	1	compatible	right	1.21	right	1	1	correct
paddyingrid	Ingrid	2022-04-28	joint_simon	right	sf	2	2	2	2	compatible	right	1.354	left	2	0	incorrect
paddyingrid	Ingrid	2022-04-28	joint_simon	right	sf	2	2	3	3	incompatible	right	0.847	right	1	1	correct
paddyingrid	Ingrid	2022-04-28	joint_simon	right	sf	2	2	4	4	incompatible	right	1.038	left	2	0	incorrect
paddyingrid	Ingrid	2022-04-28	joint_simon	right	sf	2	2	5	1	compatible	right	0.933	right	1	1	correct
paddyingrid	Ingrid	2022-04-28	joint_simon	right	sf	2	2	6	4	incompatible	right	0.908	left	2	0	incorrect
paddyingrid	Ingrid	2022-04-28	joint_simon	right	sf	2	2	7	2	compatible	right	1.382	left	2	0	incorrect
paddyingrid	Ingrid	2022-04-28	joint_simon	right	sf	2	2	8	3	incompatible	right	0.899	right	1	1	correct
paddyingrid	Ingrid	2022-04-28	joint_simon	right	sf	2	2	9	2	compatible	right	1.153	left	2	0	incorrect
paddyingrid	Ingrid	2022-04-28	joint_simon	right	sf	2	2	10	3	incompatible	right	0.962	right	1	1	correct
paddyingrid	Ingrid	2022-04-28	joint_simon	right	sf	2	2	11	2	compatible	right	2.294	left	2	0	incorrect
paddyingrid	Ingrid	2022-04-28	joint_simon	right	sf	2	2	12	1	compatible	right	0.894	right	1	1	correct
paddyingrid	Ingrid	2022-04-28	joint_simon	right	sf	2	2	13	1	compatible	right	1.252	right	1	1	correct
paddyingrid	Ingrid	2022-04-28	joint_simon	right	sf	2	2	14	3	incompatible	right	1.137	right	1	1	correct
paddyingrid	Ingrid	2022-04-28	joint_simon	right	sf	2	2	15	2	compatible	right	2.984	left	2	0	incorrect
paddyingrid	Ingrid	2022-04-28	joint_simon	right	sf	2	2	16	4	incompatible	right	0.932	left	2	0	incorrect
paddyingrid	Ingrid	2022-04-28	joint_simon	right	sf	2	2	17	1	compatible	right	2.087	right	1	1	correct
paddyingrid	Ingrid	2022-04-28	joint_simon	right	sf	2	2	18	4	incompatible	right	2.032	left	2	0	incorrect
paddyingrid	Ingrid	2022-04-28	joint_simon	right	sf	2	2	19	3	incompatible	right	0.972	right	1	1	correct
paddyingrid	Ingrid	2022-04-28	joint_simon	right	sf	2	2	20	4	incompatible	right	1.999	left	2	0	incorrect
paddyingrid	Ingrid	2022-04-28	joint_simon	right	sf	2	2	21	4	incompatible	right	0.861	left	2	0	incorrect
paddyingrid	Ingrid	2022-04-28	joint_simon	right	sf	2	2	22	3	incompatible	right	0.968	right	1	1	correct
paddyingrid	Ingrid	2022-04-28	joint_simon	right	sf	2	2	23	2	compatible	right	2.894	left	2	0	incorrect
paddyingrid	Ingrid	2022-04-28	joint_simon	right	sf	2	2	24	1	compatible	right	0.996	right	1	1	correct
paddyingrid	Ingrid	2022-04-28	joint_simon	right	sf	2	2	25	3	incompatible	right	2.928	right	1	1	correct
paddyingrid	Ingrid	2022-04-28	joint_simon	right	sf	2	2	26	4	incompatible	right	1.381	left	2	0	incorrect
paddyingrid	Ingrid	2022-04-28	joint_simon	right	sf	2	2	27	2	compatible	right	3.659	left	2	0	incorrect
paddyingrid	Ingrid	2022-04-28	joint_simon	right	sf	2	2	28	3	incompatible	right	1.679	right	1	1	correct
paddyingrid	Ingrid	2022-04-28	joint_simon	right	sf	2	2	29	4	incompatible	right	0.847	left	2	0	incorrect
paddyingrid	Ingrid	2022-04-28	joint_simon	right	sf	2	2	30	3	incompatible	right	1.246	right	1	1	correct
paddyingrid	Ingrid	2022-04-28	joint_simon	right	sf	2	2	31	1	compatible	right	1.422	right	1	1	correct
paddyingrid	Ingrid	2022-04-28	joint_simon	right	sf	2	2	32	4	incompatible	right	0.856	left	2	0	incorrect
paddyingrid	Ingrid	2022-04-28	joint_simon	right	sf	2	2	33	3	incompatible	right	1.578	right	1	1	correct
paddyingrid	Ingrid	2022-04-28	joint_simon	right	sf	2	2	34	1	compatible	right	1.999	right	1	1	correct
paddyingrid	Ingrid	2022-04-28	joint_simon	right	sf	2	2	35	2	compatible	right	0.98	left	2	0	incorrect
paddyingrid	Ingrid	2022-04-28	joint_simon	right	sf	2	2	36	1	compatible	right	1.024	right	1	1	correct
paddyingrid	Ingrid	2022-04-28	joint_simon	right	sf	2	2	37	2	compatible	right	0.962	left	2	0	incorrect
paddyingrid	Ingrid	2022-04-28	joint_simon	right	sf	2	2	38	4	incompatible	right	0.92	left	2	0	incorrect
paddyingrid	Ingrid	2022-04-28	joint_simon	right	sf	2	2	39	1	compatible	right	0.808	right	1	1	correct
paddyingrid	Ingrid	2022-04-28	joint_simon	right	sf	2	2	40	2	compatible	right	1.799	left	2	0	incorrect
paddyingrid	Paddy	2022-04-02	joint_simon	left	full	1	1	1	1	compatible	right	1.22	right	1	1	correct
paddyingrid	Paddy	2022-04-02	joint_simon	left	full	1	1	2	2	compatible	left	1.22	left	2	1	correct
paddyingrid	Paddy	2022-04-02	joint_simon	left	full	1	1	3	3	incompatible	right	1.82	right	1	1	correct
paddyingrid	Paddy	2022-04-02	joint_simon	left	full	1	1	4	4	incompatible	right	1.27	left	2	0	incorrect
paddyingrid	Paddy	2022-04-02	joint_simon	left	full	1	1	5	1	compatible	right	0.98	right	1	1	correct
paddyingrid	Paddy	2022-04-02	joint_simon	left	full	1	1	6	4	incompatible	right	1.14	left	2	0	incorrect
paddyingrid	Paddy	2022-04-02	joint_simon	left	full	1	1	7	2	compatible	right	1.14	left	2	0	incorrect
paddyingrid	Paddy	2022-04-02	joint_simon	left	full	1	1	8	3	incompatible	right	1.16	right	1	1	correct
paddyingrid	Paddy	2022-04-02	joint_simon	left	full	1	1	9	2	compatible	right	1.15	left	2	0	incorrect
paddyingrid	Paddy	2022-04-02	joint_simon	left	full	1	1	10	3	incompatible	right	0.74	right	1	1	correct
paddyingrid	Paddy	2022-04-02	joint_simon	left	full	1	1	11	2	compatible	left	1.41	left	2	1	correct
paddyingrid	Paddy	2022-04-02	joint_simon	left	full	1	1	12	1	compatible	right	1.73	right	1	1	correct
paddyingrid	Paddy	2022-04-02	joint_simon	left	full	1	1	13	1	compatible	right	1.85	right	1	1	correct
paddyingrid	Paddy	2022-04-02	joint_simon	left	full	1	1	14	3	incompatible	right	1.63	right	1	1	correct
paddyingrid	Paddy	2022-04-02	joint_simon	left	full	1	1	15	2	compatible	right	1.34	left	2	0	incorrect
paddyingrid	Paddy	2022-04-02	joint_simon	left	full	1	1	16	4	incompatible	left	1.76	left	2	1	correct
paddyingrid	Paddy	2022-04-02	joint_simon	left	full	1	1	17	1	compatible	right	1.17	right	1	1	correct
paddyingrid	Paddy	2022-04-02	joint_simon	left	full	1	1	18	4	incompatible	right	1.3	left	2	0	incorrect
paddyingrid	Paddy	2022-04-02	joint_simon	left	full	1	1	19	3	incompatible	right	1.03	right	1	1	correct
paddyingrid	Paddy	2022-04-02	joint_simon	left	full	1	1	20	4	incompatible	right	1.62	left	2	0	incorrect
paddyingrid	Paddy	2022-04-02	joint_simon	left	full	1	1	21	3	incompatible	left	1.6	right	1	0	incorrect
paddyingrid	Paddy	2022-04-02	joint_simon	left	full	1	1	22	2	compatible	right	2.35	left	2	0	incorrect
paddyingrid	Paddy	2022-04-02	joint_simon	left	full	1	1	23	4	incompatible	right	1.64	left	2	0	incorrect
paddyingrid	Paddy	2022-04-02	joint_simon	left	full	1	1	24	1	compatible	right	1.11	right	1	1	correct
paddyingrid	Paddy	2022-04-02	joint_simon	left	full	1	1	25	3	incompatible	NA	NA	right	1	0	incorrect
paddyingrid	Paddy	2022-04-02	joint_simon	left	full	1	1	26	2	compatible	right	1.49	left	2	0	incorrect
paddyingrid	Paddy	2022-04-02	joint_simon	left	full	1	1	27	1	compatible	right	1.15	right	1	1	correct
paddyingrid	Paddy	2022-04-02	joint_simon	left	full	1	1	28	3	incompatible	right	1.13	right	1	1	correct
paddyingrid	Paddy	2022-04-02	joint_simon	left	full	1	1	29	4	incompatible	right	1.18	left	2	0	incorrect
paddyingrid	Paddy	2022-04-02	joint_simon	left	full	1	1	30	2	compatible	right	1.27	left	2	0	incorrect
[truncated: 803 more rows]

## Sheet: exp2
monkey	date	study	side	condition	order	trial_number	compatibility	trial_type	monkey_response	latency	side_correct	orange_or_blue	correct_program	correct_rv
Ingrid	2022-11-18	gonogo	right	reward	1	1	incompatible	3	right	1.029	right	1	1	correct
Ingrid	2022-11-18	gonogo	right	reward	1	2	compatible	2	right	1.844	left	2	0	incorrect
Ingrid	2022-11-18	gonogo	right	reward	1	3	incompatible	4	right	0.853	left	2	0	incorrect
Ingrid	2022-11-18	gonogo	right	reward	1	4	compatible	1	right	1.336	right	1	1	correct
Ingrid	2022-11-18	gonogo	right	reward	1	5	incompatible	3	right	1.747	right	1	1	correct
Ingrid	2022-11-18	gonogo	right	reward	1	6	incompatible	3	right	2.18	right	1	1	correct
Ingrid	2022-11-18	gonogo	right	reward	1	7	incompatible	3	right	1.95	right	1	1	correct
Ingrid	2022-11-18	gonogo	right	reward	1	8	compatible	1	right	1.22	right	1	1	correct
Ingrid	2022-11-18	gonogo	right	reward	1	9	incompatible	4	right	1.303	left	2	0	incorrect
Ingrid	2022-11-18	gonogo	right	reward	1	10	incompatible	4	right	1.444	left	2	0	incorrect
Ingrid	2022-11-18	gonogo	right	reward	1	11	incompatible	4	right	1.165	left	2	0	incorrect
Ingrid	2022-11-18	gonogo	right	reward	1	12	compatible	2	right	0.799	left	2	0	incorrect
Ingrid	2022-11-18	gonogo	right	reward	1	13	compatible	2	right	1.591	left	2	0	incorrect
Ingrid	2022-11-18	gonogo	right	reward	1	14	compatible	1	right	1.272	right	1	1	correct
Ingrid	2022-11-18	gonogo	right	reward	1	15	incompatible	3	right	1.34	right	1	1	correct
Ingrid	2022-11-18	gonogo	right	reward	1	16	compatible	2	null	6.364	left	2	1	correct
Ingrid	2022-11-18	gonogo	right	reward	1	17	compatible	1	right	2.53	right	1	1	correct
Ingrid	2022-11-18	gonogo	right	reward	1	18	compatible	1	right	3.129	right	1	1	correct
Ingrid	2022-11-18	gonogo	right	reward	1	19	incompatible	4	right	1.236	left	2	0	incorrect
Ingrid	2022-11-18	gonogo	right	reward	1	20	compatible	2	null	6.339	left	2	1	correct
Ingrid	2022-11-18	gonogo	right	reward	1	21	compatible	1	right	1.62	right	1	1	correct
Ingrid	2022-11-18	gonogo	right	reward	1	22	incompatible	3	right	2.124	right	1	1	correct
Ingrid	2022-11-18	gonogo	right	reward	1	23	compatible	2	null	6.402	left	2	1	correct
Ingrid	2022-11-18	gonogo	right	reward	1	24	compatible	1	right	0.833	right	1	1	correct
Ingrid	2022-11-18	gonogo	right	reward	1	25	incompatible	3	right	1.567	right	1	1	correct
Ingrid	2022-11-18	gonogo	right	reward	1	26	compatible	1	right	2.315	right	1	1	correct
Ingrid	2022-11-18	gonogo	right	reward	1	27	compatible	2	right	1.786	left	2	0	incorrect
Ingrid	2022-11-18	gonogo	right	reward	1	28	incompatible	4	right	0.878	left	2	0	incorrect
Ingrid	2022-11-18	gonogo	right	reward	1	29	compatible	1	right	1.258	right	1	1	correct
Ingrid	2022-11-18	gonogo	right	reward	1	30	compatible	2	right	1.845	left	2	0	incorrect
Ingrid	2022-11-18	gonogo	right	reward	1	31	compatible	2	right	2.131	left	2	0	incorrect
Ingrid	2022-11-18	gonogo	right	reward	1	32	incompatible	3	right	1.144	right	1	1	correct
Ingrid	2022-11-18	gonogo	right	reward	1	33	compatible	2	null	6.36	left	2	1	correct
Ingrid	2022-11-18	gonogo	right	reward	1	34	incompatible	4	right	0.849	left	2	0	incorrect
Ingrid	2022-11-18	gonogo	right	reward	1	35	incompatible	4	right	1.622	left	2	0	incorrect
Ingrid	2022-11-18	gonogo	right	reward	1	36	incompatible	4	right	1.092	left	2	0	incorrect
Ingrid	2022-11-18	gonogo	right	reward	1	37	incompatible	3	right	4.468	right	1	1	correct
Ingrid	2022-11-18	gonogo	right	reward	1	38	incompatible	3	right	3.041	right	1	1	correct
Ingrid	2022-11-18	gonogo	right	reward	1	39	compatible	1	right	0.811	right	1	1	correct
Ingrid	2022-11-18	gonogo	right	reward	1	40	incompatible	4	right	4.105	left	2	0	incorrect
Ingrid	2022-12-01	gonogo	right	noreward	2	1	incompatible	3	right	1.336	right	1	1	correct
Ingrid	2022-12-01	gonogo	right	noreward	2	2	compatible	2	right	1.056	left	2	0	incorrect
Ingrid	2022-12-01	gonogo	right	noreward	2	3	incompatible	4	right	0.747	left	2	0	incorrect
Ingrid	2022-12-01	gonogo	right	noreward	2	4	compatible	1	right	1.195	right	1	1	correct
Ingrid	2022-12-01	gonogo	right	noreward	2	5	incompatible	3	null	5.011	right	1	2	incorrect
Ingrid	2022-12-01	gonogo	right	noreward	2	6	compatible	1	right	2.23	right	1	1	correct
Ingrid	2022-12-01	gonogo	right	noreward	2	7	compatible	2	null	5.009	left	2	2	correct
Ingrid	2022-12-01	gonogo	right	noreward	2	8	incompatible	3	right	1.852	right	1	1	correct
Ingrid	2022-12-01	gonogo	right	noreward	2	9	compatible	1	right	0.859	right	1	1	correct
Ingrid	2022-12-01	gonogo	right	noreward	2	10	incompatible	4	right	0.828	left	2	0	incorrect
Ingrid	2022-12-01	gonogo	right	noreward	2	11	incompatible	4	right	0.978	left	2	0	incorrect
Ingrid	2022-12-01	gonogo	right	noreward	2	12	compatible	1	right	1.231	right	1	1	correct
Ingrid	2022-12-01	gonogo	right	noreward	2	13	compatible	2	right	1.33	left	2	0	incorrect
Ingrid	2022-12-01	gonogo	right	noreward	2	14	incompatible	4	right	1.22	left	2	0	incorrect
Ingrid	2022-12-01	gonogo	right	noreward	2	15	incompatible	3	right	2.586	right	1	1	correct
Ingrid	2022-12-01	gonogo	right	noreward	2	16	compatible	2	right	0.844	left	2	0	incorrect
Ingrid	2022-12-01	gonogo	right	noreward	2	17	incompatible	4	right	0.808	left	2	0	incorrect
Ingrid	2022-12-01	gonogo	right	noreward	2	18	incompatible	3	null	5.011	right	1	2	incorrect
Ingrid	2022-12-01	gonogo	right	noreward	2	19	compatible	1	right	0.822	right	1	1	correct
Ingrid	2022-12-01	gonogo	right	noreward	2	20	compatible	2	right	0.863	left	2	0	incorrect
Ingrid	2022-12-01	gonogo	right	noreward	2	21	incompatible	3	right	2.395	right	1	1	correct
Ingrid	2022-12-01	gonogo	right	noreward	2	22	compatible	1	right	1.133	right	1	1	correct
Ingrid	2022-12-01	gonogo	right	noreward	2	23	incompatible	3	right	1.902	right	1	1	correct
Ingrid	2022-12-01	gonogo	right	noreward	2	24	incompatible	4	right	0.924	left	2	0	incorrect
Ingrid	2022-12-01	gonogo	right	noreward	2	25	compatible	2	right	1.51	left	2	0	incorrect
Ingrid	2022-12-01	gonogo	right	noreward	2	26	compatible	1	right	1.059	right	1	1	correct
Ingrid	2022-12-01	gonogo	right	noreward	2	27	compatible	2	right	1.207	left	2	0	incorrect
Ingrid	2022-12-01	gonogo	right	noreward	2	28	incompatible	4	right	0.903	left	2	0	incorrect
Ingrid	2022-12-01	gonogo	right	noreward	2	29	compatible	2	right	1.202	left	2	0	incorrect
Ingrid	2022-12-01	gonogo	right	noreward	2	30	incompatible	3	right	1.677	right	1	1	correct
Ingrid	2022-12-01	gonogo	right	noreward	2	31	compatible	2	right	1.272	left	2	0	incorrect
Ingrid	2022-12-01	gonogo	right	noreward	2	32	incompatible	3	right	2.095	right	1	1	correct
Ingrid	2022-12-01	gonogo	right	noreward	2	33	compatible	2	right	2.277	left	2	0	incorrect
Ingrid	2022-12-01	gonogo	right	noreward	2	34	incompatible	4	right	0.981	left	2	0	incorrect
Ingrid	2022-12-01	gonogo	right	noreward	2	35	compatible	1	right	1.11	right	1	1	correct
Ingrid	2022-12-01	gonogo	right	noreward	2	36	incompatible	4	right	1.064	left	2	0	incorrect
Ingrid	2022-12-01	gonogo	right	noreward	2	37	compatible	1	right	1.016	right	1	1	correct
Ingrid	2022-12-01	gonogo	right	noreward	2	38	incompatible	4	right	1.675	left	2	0	incorrect
Ingrid	2022-12-01	gonogo	right	noreward	2	39	incompatible	3	null	5.014	right	1	2	incorrect
Ingrid	2022-12-01	gonogo	right	noreward	2	40	compatible	1	right	0.981	right	1	1	correct
Paddy	2023-01-12	gonogo	left	noreward	1	1	incompatible	3	left	0.877	right	1	0	incorrect
Paddy	2023-01-12	gonogo	left	noreward	1	2	compatible	1	null	5.003	right	1	2	correct
Paddy	2023-01-12	gonogo	left	noreward	1	3	compatible	1	null	5.002	right	1	2	correct
Paddy	2023-01-12	gonogo	left	noreward	1	4	incompatible	4	left	0.479	left	2	1	correct
Paddy	2023-01-12	gonogo	left	noreward	1	5	incompatible	3	left	0.613	right	1	0	incorrect
Paddy	2023-01-12	gonogo	left	noreward	1	6	incompatible	3	left	0.696	right	1	0	incorrect
Paddy	2023-01-12	gonogo	left	noreward	1	7	compatible	2	left	0.48	left	2	1	correct
Paddy	2023-01-12	gonogo	left	noreward	1	8	incompatible	3	left	0.492	right	1	0	incorrect
Paddy	2023-01-12	gonogo	left	noreward	1	9	compatible	2	left	0.774	left	2	1	correct
Paddy	2023-01-12	gonogo	left	noreward	1	10	compatible	2	left	0.74	left	2	1	correct
Paddy	2023-01-12	gonogo	left	noreward	1	11	compatible	2	left	0.733	left	2	1	correct
Paddy	2023-01-12	gonogo	left	noreward	1	12	incompatible	4	left	1.273	left	2	1	correct
Paddy	2023-01-12	gonogo	left	noreward	1	13	compatible	1	left	4.579	right	1	0	incorrect
Paddy	2023-01-12	gonogo	left	noreward	1	14	compatible	1	null	5.006	right	1	2	correct
Paddy	2023-01-12	gonogo	left	noreward	1	15	incompatible	4	left	0.844	left	2	1	correct
Paddy	2023-01-12	gonogo	left	noreward	1	16	compatible	2	left	0.642	left	2	1	correct
Paddy	2023-01-12	gonogo	left	noreward	1	17	compatible	1	left	0.478	right	1	0	incorrect
Paddy	2023-01-12	gonogo	left	noreward	1	18	incompatible	3	left	0.479	right	1	0	incorrect
Paddy	2023-01-12	gonogo	left	noreward	1	19	incompatible	4	left	1.089	left	2	1	correct
Paddy	2023-01-12	gonogo	left	noreward	1	20	incompatible	4	left	0.924	left	2	1	correct
Paddy	2023-01-12	gonogo	left	noreward	1	21	incompatible	3	left	1.401	right	1	0	incorrect
Paddy	2023-01-12	gonogo	left	noreward	1	22	compatible	2	left	0.478	left	2	1	correct
Paddy	2023-01-12	gonogo	left	noreward	1	23	incompatible	4	left	0.48	left	2	1	correct
Paddy	2023-01-12	gonogo	left	noreward	1	24	compatible	1	null	5.015	right	1	2	correct
Paddy	2023-01-12	gonogo	left	noreward	1	25	compatible	2	left	0.566	left	2	1	correct
Paddy	2023-01-12	gonogo	left	noreward	1	26	incompatible	4	left	0.478	left	2	1	correct
Paddy	2023-01-12	gonogo	left	noreward	1	27	compatible	2	left	0.484	left	2	1	correct
Paddy	2023-01-12	gonogo	left	noreward	1	28	incompatible	3	left	0.995	right	1	0	incorrect
Paddy	2023-01-12	gonogo	left	noreward	1	29	compatible	2	left	0.5	left	2	1	correct
Paddy	2023-01-12	gonogo	left	noreward	1	30	compatible	1	left	0.48	right	1	0	incorrect
Paddy	2023-01-12	gonogo	left	noreward	1	31	incompatible	3	left	0.488	right	1	0	incorrect
Paddy	2023-01-12	gonogo	left	noreward	1	32	compatible	1	null	5.001	right	1	2	correct
Paddy	2023-01-12	gonogo	left	noreward	1	33	incompatible	4	left	0.929	left	2	1	correct
Paddy	2023-01-12	gonogo	left	noreward	1	34	incompatible	3	left	0.495	right	1	0	incorrect
Paddy	2023-01-12	gonogo	left	noreward	1	35	compatible	1	null	5.005	right	1	2	correct
Paddy	2023-01-12	gonogo	left	noreward	1	36	incompatible	4	left	0.479	left	2	1	correct
Paddy	2023-01-12	gonogo	left	noreward	1	37	compatible	1	left	0.679	right	1	0	incorrect
Paddy	2023-01-12	gonogo	left	noreward	1	38	compatible	2	left	4.061	left	2	1	correct
Paddy	2023-01-12	gonogo	left	noreward	1	39	incompatible	3	left	0.479	right	1	0	incorrect
Paddy	2023-01-12	gonogo	left	noreward	1	40	incompatible	4	left	0.83	left	2	1	correct
Paddy	2023-01-14	gonogo	left	reward	2	1	incompatible	3	left	0.475	right	1	0	incorrect
Paddy	2023-01-14	gonogo	left	reward	2	2	compatible	2	left	0.483	left	2	1	correct
Paddy	2023-01-14	gonogo	left	reward	2	3	incompatible	4	left	0.48	left	2	1	correct
Paddy	2023-01-14	gonogo	left	reward	2	4	incompatible	3	left	1.188	right	1	0	incorrect
Paddy	2023-01-14	gonogo	left	reward	2	5	compatible	2	left	0.905	left	2	1	correct
Paddy	2023-01-14	gonogo	left	reward	2	6	compatible	2	left	0.479	left	2	1	correct
Paddy	2023-01-14	gonogo	left	reward	2	7	compatible	1	left	1.06	right	1	0	incorrect
Paddy	2023-01-14	gonogo	left	reward	2	8	incompatible	4	left	0.765	left	2	1	correct
Paddy	2023-01-14	gonogo	left	reward	2	9	compatible	2	left	1.041	left	2	1	correct
Paddy	2023-01-14	gonogo	left	reward	2	10	compatible	1	null	6.326	right	1	1	correct
Paddy	2023-01-14	gonogo	left	reward	2	11	incompatible	3	left	1.279	right	1	0	incorrect
Paddy	2023-01-14	gonogo	left	reward	2	12	compatible	2	left	0.807	left	2	1	correct
Paddy	2023-01-14	gonogo	left	reward	2	13	incompatible	4	left	1.004	left	2	1	correct
Paddy	2023-01-14	gonogo	left	reward	2	14	compatible	1	null	6.349	right	1	1	correct
Paddy	2023-01-14	gonogo	left	reward	2	15	compatible	1	left	0.479	right	1	0	incorrect
Paddy	2023-01-14	gonogo	left	reward	2	16	incompatible	3	left	0.479	right	1	0	incorrect
Paddy	2023-01-14	gonogo	left	reward	2	17	incompatible	3	left	0.476	right	1	0	incorrect
Paddy	2023-01-14	gonogo	left	reward	2	18	compatible	1	left	1.239	right	1	0	incorrect
Paddy	2023-01-14	gonogo	left	reward	2	19	incompatible	4	left	1.191	left	2	1	correct
Paddy	2023-01-14	gonogo	left	reward	2	20	incompatible	4	left	0.48	left	2	1	correct
Paddy	2023-01-14	gonogo	left	reward	2	21	incompatible	3	left	0.647	right	1	0	incorrect
Paddy	2023-01-14	gonogo	left	reward	2	22	compatible	1	left	4.022	right	1	0	incorrect
Paddy	2023-01-14	gonogo	left	reward	2	23	incompatible	3	left	0.509	right	1	0	incorrect
Paddy	2023-01-14	gonogo	left	reward	2	24	incompatible	4	left	0.48	left	2	1	correct
Paddy	2023-01-14	gonogo	left	reward	2	25	compatible	1	null	6.323	right	1	1	correct
Paddy	2023-01-14	gonogo	left	reward	2	26	compatible	1	null	6.337	right	1	1	correct
Paddy	2023-01-14	gonogo	left	reward	2	27	incompatible	4	left	0.479	left	2	1	correct
Paddy	2023-01-14	gonogo	left	reward	2	28	incompatible	4	left	0.474	left	2	1	correct
Paddy	2023-01-14	gonogo	left	reward	2	29	compatible	2	left	0.836	left	2	1	correct
Paddy	2023-01-14	gonogo	left	reward	2	30	incompatible	3	left	0.489	right	1	0	incorrect
Paddy	2023-01-14	gonogo	left	reward	2	31	compatible	1	null	6.355	right	1	1	correct
Paddy	2023-01-14	gonogo	left	reward	2	32	compatible	2	left	0.496	left	2	1	correct
Paddy	2023-01-14	gonogo	left	reward	2	33	compatible	2	left	0.481	left	2	1	correct
Paddy	2023-01-14	gonogo	left	reward	2	34	compatible	2	left	0.708	left	2	1	correct
Paddy	2023-01-14	gonogo	left	reward	2	35	compatible	2	left	0.483	left	2	1	correct
Paddy	2023-01-14	gonogo	left	reward	2	36	incompatible	3	left	0.738	right	1	0	incorrect
Paddy	2023-01-14	gonogo	left	reward	2	37	incompatible	4	left	1.122	left	2	1	correct
Paddy	2023-01-14	gonogo	left	reward	2	38	incompatible	4	left	1.939	left	2	1	correct
Paddy	2023-01-14	gonogo	left	reward	2	39	compatible	1	null	6.341	right	1	1	correct
Paddy	2023-01-14	gonogo	left	reward	2	40	incompatible	3	left	0.691	right	1	0	incorrect
Irene	2022-11-18	gonogo	right	noreward	1	1	compatible	2	null	5.007	left	2	2	correct
Irene	2022-11-18	gonogo	right	noreward	1	2	incompatible	4	right	1.436	left	2	0	incorrect
Irene	2022-11-18	gonogo	right	noreward	1	3	compatible	1	right	2.126	right	1	1	correct
Irene	2022-11-18	gonogo	right	noreward	1	4	compatible	2	null	5.005	left	2	2	correct
Irene	2022-11-18	gonogo	right	noreward	1	5	compatible	2	null	5.008	left	2	2	correct
Irene	2022-11-18	gonogo	right	noreward	1	6	incompatible	3	null	5.015	right	1	2	incorrect
Irene	2022-11-18	gonogo	right	noreward	1	7	compatible	1	right	1.405	right	1	1	correct
Irene	2022-11-18	gonogo	right	noreward	1	8	compatible	2	null	5.009	left	2	2	correct
Irene	2022-11-18	gonogo	right	noreward	1	9	incompatible	3	null	5.011	right	1	2	incorrect
Irene	2022-11-18	gonogo	right	noreward	1	10	incompatible	3	right	1.72	right	1	1	correct
Irene	2022-11-18	gonogo	right	noreward	1	11	incompatible	3	right	3.625	right	1	1	correct
Irene	2022-11-18	gonogo	right	noreward	1	12	compatible	1	right	0.916	right	1	1	correct
Irene	2022-11-18	gonogo	right	noreward	1	13	incompatible	3	null	5.008	right	1	2	incorrect
Irene	2022-11-18	gonogo	right	noreward	1	14	incompatible	4	right	1.306	left	2	0	incorrect
Irene	2022-11-18	gonogo	right	noreward	1	15	compatible	2	null	5.01	left	2	2	correct
Irene	2022-11-18	gonogo	right	noreward	1	16	compatible	1	right	0.473	right	1	1	correct
Irene	2022-11-18	gonogo	right	noreward	1	17	compatible	1	right	0.823	right	1	1	correct
Irene	2022-11-18	gonogo	right	noreward	1	18	incompatible	4	right	0.829	left	2	0	incorrect
Irene	2022-11-18	gonogo	right	noreward	1	19	incompatible	4	right	1.27	left	2	0	incorrect
Irene	2022-11-18	gonogo	right	noreward	1	20	incompatible	4	right	0.843	left	2	0	incorrect
Irene	2022-11-18	gonogo	right	noreward	1	21	incompatible	3	null	5.014	right	1	2	incorrect
Irene	2022-11-18	gonogo	right	noreward	1	22	incompatible	4	right	1.47	left	2	0	incorrect
Irene	2022-11-18	gonogo	right	noreward	1	23	compatible	1	right	1.112	right	1	1	correct
Irene	2022-11-18	gonogo	right	noreward	1	24	compatible	2	null	5.003	left	2	2	correct
Irene	2022-11-18	gonogo	right	noreward	1	25	compatible	1	right	1.141	right	1	1	correct
Irene	2022-11-18	gonogo	right	noreward	1	26	incompatible	3	right	1.841	right	1	1	correct
Irene	2022-11-18	gonogo	right	noreward	1	27	compatible	2	null	5.005	left	2	2	correct
Irene	2022-11-18	gonogo	right	noreward	1	28	compatible	1	right	0.906	right	1	1	correct
Irene	2022-11-18	gonogo	right	noreward	1	29	incompatible	4	right	0.9	left	2	0	incorrect
Irene	2022-11-18	gonogo	right	noreward	1	30	incompatible	3	null	5.017	right	1	2	incorrect
Irene	2022-11-18	gonogo	right	noreward	1	31	incompatible	4	right	1.171	left	2	0	incorrect
Irene	2022-11-18	gonogo	right	noreward	1	32	incompatible	3	right	4.787	right	1	1	correct
Irene	2022-11-18	gonogo	right	noreward	1	33	incompatible	4	right	0.968	left	2	0	incorrect
Irene	2022-11-18	gonogo	right	noreward	1	34	compatible	2	null	5.016	left	2	2	correct
Irene	2022-11-18	gonogo	right	noreward	1	35	incompatible	4	null	5.014	left	2	2	correct
Irene	2022-11-18	gonogo	right	noreward	1	36	compatible	2	null	5.014	left	2	2	correct
Irene	2022-11-18	gonogo	right	noreward	1	37	compatible	1	right	0.996	right	1	1	correct
Irene	2022-11-18	gonogo	right	noreward	1	38	incompatible	3	null	5.004	right	1	2	incorrect
Irene	2022-11-18	gonogo	right	noreward	1	39	compatible	1	right	0.792	right	1	1	correct
Irene	2022-11-18	gonogo	right	noreward	1	40	compatible	2	null	5.006	left	2	2	correct
Irene	2022-11-19	gonogo	right	reward	2	1	incompatible	4	right	2.377	left	2	0	incorrect
Irene	2022-11-19	gonogo	right	reward	2	2	incompatible	3	right	3.518	right	1	1	correct
Irene	2022-11-19	gonogo	right	reward	2	3	compatible	1	right	2.379	right	1	1	correct
Irene	2022-11-19	gonogo	right	reward	2	4	compatible	1	right	0.776	right	1	1	correct
Irene	2022-11-19	gonogo	right	reward	2	5	compatible	2	null	6.347	left	2	1	correct
Irene	2022-11-19	gonogo	right	reward	2	6	compatible	2	null	6.351	left	2	1	correct
Irene	2022-11-19	gonogo	right	reward	2	7	compatible	2	right	4.073	left	2	0	incorrect
Irene	2022-11-19	gonogo	right	reward	2	8	compatible	1	right	1.681	right	1	1	correct
Irene	2022-11-19	gonogo	right	reward	2	9	incompatible	4	right	1.59	left	2	0	incorrect
Irene	2022-11-19	gonogo	right	reward	2	10	incompatible	3	right	3.962	right	1	1	correct
Irene	2022-11-19	gonogo	right	reward	2	11	compatible	1	right	1.014	right	1	1	correct
Irene	2022-11-19	gonogo	right	reward	2	12	incompatible	4	right	0.757	left	2	0	incorrect
Irene	2022-11-19	gonogo	right	reward	2	13	incompatible	4	right	0.487	left	2	0	incorrect
Irene	2022-11-19	gonogo	right	reward	2	14	incompatible	3	right	2.961	right	1	1	correct
Irene	2022-11-19	gonogo	right	reward	2	15	incompatible	4	right	0.763	left	2	0	incorrect
Irene	2022-11-19	gonogo	right	reward	2	16	compatible	1	right	0.793	right	1	1	correct
Irene	2022-11-19	gonogo	right	reward	2	17	incompatible	3	right	1.542	right	1	1	correct
Irene	2022-11-19	gonogo	right	reward	2	18	compatible	2	null	6.36	left	2	1	correct
Irene	2022-11-19	gonogo	right	reward	2	19	incompatible	3	right	0.993	right	1	1	correct
Irene	2022-11-19	gonogo	right	reward	2	20	compatible	2	right	2.156	left	2	0	incorrect
Irene	2022-11-19	gonogo	right	reward	2	21	incompatible	3	right	0.979	right	1	1	correct
Irene	2022-11-19	gonogo	right	reward	2	22	compatible	2	null	6.317	left	2	1	correct
Irene	2022-11-19	gonogo	right	reward	2	23	incompatible	3	right	0.921	right	1	1	correct
Irene	2022-11-19	gonogo	right	reward	2	24	compatible	2	right	4.558	left	2	0	incorrect
Irene	2022-11-19	gonogo	right	reward	2	25	incompatible	3	right	0.892	right	1	1	correct
Irene	2022-11-19	gonogo	right	reward	2	26	incompatible	3	right	0.631	right	1	1	correct
Irene	2022-11-19	gonogo	right	reward	2	27	compatible	2	null	6.348	left	2	1	correct
Irene	2022-11-19	gonogo	right	reward	2	28	compatible	1	right	2.816	right	1	1	correct
Irene	2022-11-19	gonogo	right	reward	2	29	compatible	1	right	3.251	right	1	1	correct
Irene	2022-11-19	gonogo	right	reward	2	30	compatible	1	right	2.971	right	1	1	correct
Irene	2022-11-19	gonogo	right	reward	2	31	compatible	2	right	2.937	left	2	0	incorrect
Irene	2022-11-19	gonogo	right	reward	2	32	compatible	1	right	0.77	right	1	1	correct
Irene	2022-11-19	gonogo	right	reward	2	33	incompatible	4	right	0.875	left	2	0	incorrect
Irene	2022-11-19	gonogo	right	reward	2	34	compatible	1	right	1.246	right	1	1	correct
Irene	2022-11-19	gonogo	right	reward	2	35	incompatible	3	right	0.682	right	1	1	correct
Irene	2022-11-19	gonogo	right	reward	2	36	incompatible	4	right	0.797	left	2	0	incorrect
Irene	2022-11-19	gonogo	right	reward	2	37	incompatible	4	right	0.677	left	2	0	incorrect
Irene	2022-11-19	gonogo	right	reward	2	38	incompatible	4	right	1.691	left	2	0	incorrect
Irene	2022-11-19	gonogo	right	reward	2	39	compatible	2	null	6.356	left	2	1	correct
Irene	2022-11-19	gonogo	right	reward	2	40	incompatible	4	right	1.237	left	2	0	incorrect
Lily	2022-12-15	gonogo	right	reward	1	1	compatible	2	right	1.578	left	2	0	incorrect
Lily	2022-12-15	gonogo	right	reward	1	2	compatible	1	right	0.958	right	1	1	correct
Lily	2022-12-15	gonogo	right	reward	1	3	incompatible	4	right	3.185	left	2	0	incorrect
Lily	2022-12-15	gonogo	right	reward	1	4	incompatible	4	right	1.494	left	2	0	incorrect
Lily	2022-12-15	gonogo	right	reward	1	5	incompatible	3	null	5.017	right	1	0	incorrect
Lily	2022-12-15	gonogo	right	reward	1	6	incompatible	4	right	1.251	left	2	0	incorrect
Lily	2022-12-15	gonogo	right	reward	1	7	incompatible	3	right	2.544	right	1	1	correct
Lily	2022-12-15	gonogo	right	reward	1	8	compatible	1	right	2.905	right	1	1	correct
Lily	2022-12-15	gonogo	right	reward	1	9	incompatible	3	right	1.787	right	1	1	correct
Lily	2022-12-15	gonogo	right	reward	1	10	compatible	2	right	1.13	left	2	0	incorrect
Lily	2022-12-15	gonogo	right	reward	1	11	compatible	1	right	1.633	right	1	1	correct
Lily	2022-12-15	gonogo	right	reward	1	12	incompatible	4	right	1.962	left	2	0	incorrect
Lily	2022-12-15	gonogo	right	reward	1	13	incompatible	3	right	2.039	right	1	1	correct
Lily	2022-12-15	gonogo	right	reward	1	14	compatible	2	null	6.256	left	2	1	correct
Lily	2022-12-15	gonogo	right	reward	1	15	incompatible	3	right	3.196	right	1	1	correct
Lily	2022-12-15	gonogo	right	reward	1	16	compatible	1	right	0.948	right	1	1	correct
Lily	2022-12-15	gonogo	right	reward	1	17	incompatible	4	right	0.867	left	2	0	incorrect
Lily	2022-12-15	gonogo	right	reward	1	18	compatible	1	right	1.109	right	1	1	correct
Lily	2022-12-15	gonogo	right	reward	1	19	compatible	2	right	1.689	left	2	0	incorrect
Lily	2022-12-15	gonogo	right	reward	1	20	compatible	2	right	0.974	left	2	0	incorrect
Lily	2022-12-15	gonogo	right	reward	1	21	compatible	1	right	1.469	right	1	1	correct
Lily	2022-12-15	gonogo	right	reward	1	22	compatible	2	right	1.391	left	2	0	incorrect
Lily	2022-12-15	gonogo	right	reward	1	23	incompatible	4	right	1.287	left	2	0	incorrect
Lily	2022-12-15	gonogo	right	reward	1	24	compatible	2	right	1.248	left	2	0	incorrect
Lily	2022-12-15	gonogo	right	reward	1	25	incompatible	4	right	1.763	left	2	0	incorrect
Lily	2022-12-15	gonogo	right	reward	1	26	compatible	2	right	2.351	left	2	0	incorrect
Lily	2022-12-15	gonogo	right	reward	1	27	compatible	2	null	6.253	left	2	1	correct
Lily	2022-12-15	gonogo	right	reward	1	28	incompatible	3	right	2.59	right	1	1	correct
Lily	2022-12-15	gonogo	right	reward	1	29	incompatible	4	right	1.129	left	2	0	incorrect
Lily	2022-12-15	gonogo	right	reward	1	30	compatible	2	right	1.059	left	2	0	incorrect
Lily	2022-12-15	gonogo	right	reward	1	31	incompatible	3	right	1.288	right	1	1	correct
Lily	2022-12-15	gonogo	right	reward	1	32	incompatible	4	right	1.806	left	2	0	incorrect
Lily	2022-12-15	gonogo	right	reward	1	33	compatible	1	right	0.875	right	1	1	correct
Lily	2022-12-15	gonogo	right	reward	1	34	compatible	1	right	0.92	right	1	1	correct
Lily	2022-12-15	gonogo	right	reward	1	35	compatible	1	right	1.881	right	1	1	correct
Lily	2022-12-15	gonogo	right	reward	1	36	incompatible	4	right	1.317	left	2	0	incorrect
Lily	2022-12-15	gonogo	right	reward	1	37	incompatible	3	right	1.853	right	1	1	correct
Lily	2022-12-15	gonogo	right	reward	1	38	compatible	1	right	1.22	right	1	1	correct
Lily	2022-12-15	gonogo	right	reward	1	39	incompatible	3	right	1.835	right	1	1	correct
Lily	2022-12-15	gonogo	right	reward	1	40	incompatible	3	right	2.099	right	1	1	correct
Lily	2022-12-29	gonogo	right	noreward	2	1	incompatible	3	right	3.163	right	1	1	correct
Lily	2022-12-29	gonogo	right	noreward	2	2	compatible	1	right	1.357	right	1	1	correct
Lily	2022-12-29	gonogo	right	noreward	2	3	incompatible	3	right	2.507	right	1	1	correct
Lily	2022-12-29	gonogo	right	noreward	2	4	compatible	1	right	0.857	right	1	1	correct
Lily	2022-12-29	gonogo	right	noreward	2	5	incompatible	3	right	1.496	right	1	1	correct
Lily	2022-12-29	gonogo	right	noreward	2	6	incompatible	4	right	1.835	left	2	0	incorrect
Lily	2022-12-29	gonogo	right	noreward	2	7	incompatible	3	right	1.492	right	1	1	correct
Lily	2022-12-29	gonogo	right	noreward	2	8	incompatible	4	right	1.369	left	2	0	incorrect
Lily	2022-12-29	gonogo	right	noreward	2	9	compatible	1	right	1.92	right	1	1	correct
Lily	2022-12-29	gonogo	right	noreward	2	10	incompatible	4	right	1.418	left	2	0	incorrect
Lily	2022-12-29	gonogo	right	noreward	2	11	compatible	2	right	0.962	left	2	0	incorrect
Lily	2022-12-29	gonogo	right	noreward	2	12	compatible	1	right	0.989	right	1	1	correct
Lily	2022-12-29	gonogo	right	noreward	2	13	incompatible	4	right	4.778	left	2	0	incorrect
Lily	2022-12-29	gonogo	right	noreward	2	14	incompatible	4	null	5.008	left	2	2	correct
Lily	2022-12-29	gonogo	right	noreward	2	15	incompatible	3	right	1.766	right	1	1	correct
Lily	2022-12-29	gonogo	right	noreward	2	16	compatible	2	right	0.947	left	2	0	incorrect
Lily	2022-12-29	gonogo	right	noreward	2	17	compatible	2	right	4.231	left	2	0	incorrect
Lily	2022-12-29	gonogo	right	noreward	2	18	compatible	2	right	0.88	left	2	0	incorrect
Lily	2022-12-29	gonogo	right	noreward	2	19	compatible	1	right	1.507	right	1	1	correct
Lily	2022-12-29	gonogo	right	noreward	2	20	compatible	2	right	2.51	left	2	0	incorrect
Lily	2022-12-29	gonogo	right	noreward	2	21	compatible	2	null	5.001	left	2	2	correct
Lily	2022-12-29	gonogo	right	noreward	2	22	incompatible	4	right	1.656	left	2	0	incorrect
Lily	2022-12-29	gonogo	right	noreward	2	23	incompatible	4	right	1.683	left	2	0	incorrect
Lily	2022-12-29	gonogo	right	noreward	2	24	compatible	1	right	1.288	right	1	1	correct
Lily	2022-12-29	gonogo	right	noreward	2	25	incompatible	3	right	2.328	right	1	1	correct
Lily	2022-12-29	gonogo	right	noreward	2	26	incompatible	4	right	0.88	left	2	0	incorrect
Lily	2022-12-29	gonogo	right	noreward	2	27	compatible	1	right	0.974	right	1	1	correct
Lily	2022-12-29	gonogo	right	noreward	2	28	compatible	2	right	1.916	left	2	0	incorrect
Lily	2022-12-29	gonogo	right	noreward	2	29	incompatible	3	right	1.872	right	1	1	correct
Lily	2022-12-29	gonogo	right	noreward	2	30	compatible	2	right	0.911	left	2	0	incorrect
Lily	2022-12-29	gonogo	right	noreward	2	31	incompatible	3	right	1.389	right	1	1	correct
Lily	2022-12-29	gonogo	right	noreward	2	32	compatible	1	right	1.226	right	1	1	correct
Lily	2022-12-29	gonogo	right	noreward	2	33	incompatible	3	right	1.231	right	1	1	correct
Lily	2022-12-29	gonogo	right	noreward	2	34	compatible	2	right	0.902	left	2	0	incorrect
Lily	2022-12-29	gonogo	right	noreward	2	35	incompatible	3	right	1.597	right	1	1	correct
Lily	2022-12-29	gonogo	right	noreward	2	36	compatible	1	right	1.201	right	1	1	correct
Lily	2022-12-29	gonogo	right	noreward	2	37	incompatible	4	right	0.847	left	2	0	incorrect
Lily	2022-12-29	gonogo	right	noreward	2	38	compatible	2	null	5.011	left	2	2	correct
Lily	2022-12-29	gonogo	right	noreward	2	39	incompatible	4	null	5.007	left	2	2	correct
Lily	2022-12-29	gonogo	right	noreward	2	40	compatible	1	right	0.986	right	1	1	correct
wren	2022-11-18	gonogo	right	reward	1	1	incompatible	4	right	0.741	left	2	0	incorrect
wren	2022-11-18	gonogo	right	reward	1	2	incompatible	3	null	5.001	right	1	0	incorrect
wren	2022-11-18	gonogo	right	reward	1	3	incompatible	3	right	1.591	right	1	1	correct
wren	2022-11-18	gonogo	right	reward	1	4	compatible	1	right	0.817	right	1	1	correct
wren	2022-11-18	gonogo	right	reward	1	5	incompatible	3	right	0.98	right	1	1	correct
wren	2022-11-18	gonogo	right	reward	1	6	compatible	2	right	2.719	left	2	0	incorrect
wren	2022-11-18	gonogo	right	reward	1	7	compatible	1	right	0.48	right	1	1	correct
wren	2022-11-18	gonogo	right	reward	1	8	compatible	2	right	2.48	left	2	0	incorrect
wren	2022-11-18	gonogo	right	reward	1	9	compatible	2	right	1.954	left	2	0	incorrect
wren	2022-11-18	gonogo	right	reward	1	10	compatible	2	right	2.387	left	2	0	incorrect
wren	2022-11-18	gonogo	right	reward	1	11	incompatible	3	right	2.347	right	1	1	correct
wren	2022-11-18	gonogo	right	reward	1	12	incompatible	4	null	6.25	left	2	1	correct
wren	2022-11-18	gonogo	right	reward	1	13	compatible	1	right	0.848	right	1	1	correct
wren	2022-11-18	gonogo	right	reward	1	14	compatible	2	right	2.373	left	2	0	incorrect
wren	2022-11-18	gonogo	right	reward	1	15	compatible	1	right	0.816	right	1	1	correct
wren	2022-11-18	gonogo	right	reward	1	16	compatible	1	right	0.799	right	1	1	correct
wren	2022-11-18	gonogo	right	reward	1	17	incompatible	4	right	0.865	left	2	0	incorrect
wren	2022-11-18	gonogo	right	reward	1	18	incompatible	4	right	0.759	left	2	0	incorrect
wren	2022-11-18	gonogo	right	reward	1	19	incompatible	4	right	0.748	left	2	0	incorrect
wren	2022-11-18	gonogo	right	reward	1	20	incompatible	3	right	3.334	right	1	1	correct
wren	2022-11-18	gonogo	right	reward	1	21	compatible	2	right	1.954	left	2	0	incorrect
wren	2022-11-18	gonogo	right	reward	1	22	compatible	2	right	1.967	left	2	0	incorrect
wren	2022-11-18	gonogo	right	reward	1	23	incompatible	4	right	0.561	left	2	0	incorrect
wren	2022-11-18	gonogo	right	reward	1	24	incompatible	3	right	1.898	right	1	1	correct
wren	2022-11-18	gonogo	right	reward	1	25	incompatible	4	right	1.023	left	2	0	incorrect
wren	2022-11-18	gonogo	right	reward	1	26	incompatible	4	right	0.483	left	2	0	incorrect
wren	2022-11-18	gonogo	right	reward	1	27	incompatible	4	right	0.807	left	2	0	incorrect
wren	2022-11-18	gonogo	right	reward	1	28	compatible	1	right	0.758	right	1	1	correct
wren	2022-11-18	gonogo	right	reward	1	29	compatible	1	right	0.833	right	1	1	correct
wren	2022-11-18	gonogo	right	reward	1	30	incompatible	3	right	1.681	right	1	1	correct
wren	2022-11-18	gonogo	right	reward	1	31	compatible	1	right	0.86	right	1	1	correct
wren	2022-11-18	gonogo	right	reward	1	32	compatible	2	null	6.248	left	2	1	correct
wren	2022-11-18	gonogo	right	reward	1	33	compatible	2	right	0.48	left	2	0	incorrect
wren	2022-11-18	gonogo	right	reward	1	34	incompatible	3	right	1.608	right	1	1	correct
wren	2022-11-18	gonogo	right	reward	1	35	compatible	2	right	1.564	left	2	0	incorrect
wren	2022-11-18	gonogo	right	reward	1	36	incompatible	3	right	0.898	right	1	1	correct
wren	2022-11-18	gonogo	right	reward	1	37	incompatible	4	right	0.484	left	2	0	incorrect
wren	2022-11-18	gonogo	right	reward	1	38	incompatible	3	right	0.485	right	1	1	correct
wren	2022-11-18	gonogo	right	reward	1	39	compatible	1	right	0.743	right	1	1	correct
wren	2022-11-18	gonogo	right	reward	1	40	compatible	1	right	0.85	right	1	1	correct
wren	2022-11-19	gonogo	right	noreward	2	1	compatible	1	right	1.11	right	1	1	correct
wren	2022-11-19	gonogo	right	noreward	2	2	incompatible	4	right	0.74	left	2	0	incorrect
wren	2022-11-19	gonogo	right	noreward	2	3	compatible	2	null	5.002	left	2	2	correct
wren	2022-11-19	gonogo	right	noreward	2	4	compatible	2	right	1.388	left	2	0	incorrect
wren	2022-11-19	gonogo	right	noreward	2	5	incompatible	4	right	3.754	left	2	0	incorrect
wren	2022-11-19	gonogo	right	noreward	2	6	compatible	2	null	5.004	left	2	2	correct
wren	2022-11-19	gonogo	right	noreward	2	7	incompatible	3	right	1.293	right	1	1	correct
wren	2022-11-19	gonogo	right	noreward	2	8	compatible	1	right	0.745	right	1	1	correct
wren	2022-11-19	gonogo	right	noreward	2	9	compatible	2	null	5.005	left	2	2	correct
wren	2022-11-19	gonogo	right	noreward	2	10	incompatible	3	right	1.208	right	1	1	correct
wren	2022-11-19	gonogo	right	noreward	2	11	incompatible	4	right	0.479	left	2	0	incorrect
wren	2022-11-19	gonogo	right	noreward	2	12	incompatible	4	right	0.531	left	2	0	incorrect
wren	2022-11-19	gonogo	right	noreward	2	13	incompatible	3	right	1.726	right	1	1	correct
wren	2022-11-19	gonogo	right	noreward	2	14	incompatible	3	right	1.38	right	1	1	correct
wren	2022-11-19	gonogo	right	noreward	2	15	compatible	1	right	0.76	right	1	1	correct
wren	2022-11-19	gonogo	right	noreward	2	16	compatible	1	right	1.085	right	1	1	correct
wren	2022-11-19	gonogo	right	noreward	2	17	compatible	2	right	0.483	left	2	0	incorrect
wren	2022-11-19	gonogo	right	noreward	2	18	compatible	1	right	0.723	right	1	1	correct
wren	2022-11-19	gonogo	right	noreward	2	19	incompatible	4	right	1.076	left	2	0	incorrect
wren	2022-11-19	gonogo	right	noreward	2	20	incompatible	3	right	1.02	right	1	1	correct
wren	2022-11-19	gonogo	right	noreward	2	21	incompatible	3	right	1.195	right	1	1	correct
wren	2022-11-19	gonogo	right	noreward	2	22	incompatible	4	null	5.005	left	2	2	correct
wren	2022-11-19	gonogo	right	noreward	2	23	incompatible	3	right	1.474	right	1	1	correct
wren	2022-11-19	gonogo	right	noreward	2	24	incompatible	4	right	1.09	left	2	0	incorrect
wren	2022-11-19	gonogo	right	noreward	2	25	compatible	2	null	5.002	left	2	2	correct
wren	2022-11-19	gonogo	right	noreward	2	26	incompatible	3	right	1.155	right	1	1	correct
wren	2022-11-19	gonogo	right	noreward	2	27	compatible	2	null	5.017	left	2	2	correct
wren	2022-11-19	gonogo	right	noreward	2	28	compatible	1	right	0.789	right	1	1	correct
wren	2022-11-19	gonogo	right	noreward	2	29	incompatible	3	right	1.125	right	1	1	correct
wren	2022-11-19	gonogo	right	noreward	2	30	incompatible	4	right	1.392	left	2	0	incorrect
wren	2022-11-19	gonogo	right	noreward	2	31	compatible	2	right	2.322	left	2	0	incorrect
wren	2022-11-19	gonogo	right	noreward	2	32	compatible	1	right	0.937	right	1	1	correct
wren	2022-11-19	gonogo	right	noreward	2	33	compatible	2	null	5.007	left	2	2	correct
wren	2022-11-19	gonogo	right	noreward	2	34	compatible	1	right	0.738	right	1	1	correct
wren	2022-11-19	gonogo	right	noreward	2	35	incompatible	4	null	5.018	left	2	2	correct
wren	2022-11-19	gonogo	right	noreward	2	36	incompatible	3	right	1.439	right	1	1	correct
wren	2022-11-19	gonogo	right	noreward	2	37	incompatible	4	null	5.006	left	2	2	correct
wren	2022-11-19	gonogo	right	noreward	2	38	compatible	1	right	0.792	right	1	1	correct
wren	2022-11-19	gonogo	right	noreward	2	39	compatible	2	null	5.004	left	2	2	correct
wren	2022-11-19	gonogo	right	noreward	2	40	compatible	1	right	0.828	right	1	1	correct
Gryffin	2022-11-18	gonogo	left	noreward	1	1	incompatible	3	left	1.567	right	1	0	incorrect
Gryffin	2022-11-18	gonogo	left	noreward	1	2	incompatible	4	left	1.273	left	2	1	correct
Gryffin	2022-11-18	gonogo	left	noreward	1	3	compatible	1	left	1.488	right	1	0	incorrect
Gryffin	2022-11-18	gonogo	left	noreward	1	4	incompatible	3	null	5.012	right	1	2	correct
Gryffin	2022-11-18	gonogo	left	noreward	1	5	incompatible	4	left	0.51	left	2	1	correct
Gryffin	2022-11-18	gonogo	left	noreward	1	6	compatible	1	left	4.006	right	1	0	incorrect
Gryffin	2022-11-18	gonogo	left	noreward	1	7	incompatible	4	left	0.675	left	2	1	correct
Gryffin	2022-11-18	gonogo	left	noreward	1	8	incompatible	3	left	4.534	right	1	0	incorrect
Gryffin	2022-11-18	gonogo	left	noreward	1	9	incompatible	3	left	2.771	right	1	0	incorrect
Gryffin	2022-11-18	gonogo	left	noreward	1	10	compatible	2	left	0.48	left	2	1	correct
Gryffin	2022-11-18	gonogo	left	noreward	1	11	compatible	1	left	2.777	right	1	0	incorrect
Gryffin	2022-11-18	gonogo	left	noreward	1	12	compatible	2	left	0.543	left	2	1	correct
Gryffin	2022-11-18	gonogo	left	noreward	1	13	compatible	2	left	0.48	left	2	1	correct
Gryffin	2022-11-18	gonogo	left	noreward	1	14	incompatible	4	left	0.613	left	2	1	correct
Gryffin	2022-11-18	gonogo	left	noreward	1	15	compatible	1	left	3.204	right	1	0	incorrect
Gryffin	2022-11-18	gonogo	left	noreward	1	16	compatible	2	left	0.478	left	2	1	correct
Gryffin	2022-11-18	gonogo	left	noreward	1	17	incompatible	3	left	1.011	right	1	0	incorrect
Gryffin	2022-11-18	gonogo	left	noreward	1	18	incompatible	4	left	0.515	left	2	1	correct
Gryffin	2022-11-18	gonogo	left	noreward	1	19	compatible	1	left	2.822	right	1	0	incorrect
Gryffin	2022-11-18	gonogo	left	noreward	1	20	compatible	2	left	0.477	left	2	1	correct
Gryffin	2022-11-18	gonogo	left	noreward	1	21	compatible	1	null	5.013	right	1	2	correct
Gryffin	2022-11-18	gonogo	left	noreward	1	22	incompatible	4	left	0.785	left	2	1	correct
Gryffin	2022-11-18	gonogo	left	noreward	1	23	compatible	1	left	2.573	right	1	0	incorrect
Gryffin	2022-11-18	gonogo	left	noreward	1	24	compatible	2	left	0.473	left	2	1	correct
Gryffin	2022-11-18	gonogo	left	noreward	1	25	incompatible	3	left	2.651	right	1	0	incorrect
Gryffin	2022-11-18	gonogo	left	noreward	1	26	compatible	1	null	5.013	right	1	2	correct
Gryffin	2022-11-18	gonogo	left	noreward	1	27	incompatible	3	left	1.917	right	1	0	incorrect
Gryffin	2022-11-18	gonogo	left	noreward	1	28	incompatible	4	left	4.036	left	2	1	correct
Gryffin	2022-11-18	gonogo	left	noreward	1	29	compatible	2	left	0.483	left	2	1	correct
Gryffin	2022-11-18	gonogo	left	noreward	1	30	incompatible	3	null	5.01	right	1	2	correct
Gryffin	2022-11-18	gonogo	left	noreward	1	31	compatible	2	left	0.669	left	2	1	correct
Gryffin	2022-11-18	gonogo	left	noreward	1	32	incompatible	4	left	3.829	left	2	1	correct
Gryffin	2022-11-18	gonogo	left	noreward	1	33	compatible	1	left	0.48	right	1	0	incorrect
Gryffin	2022-11-18	gonogo	left	noreward	1	34	incompatible	4	left	0.701	left	2	1	correct
Gryffin	2022-11-18	gonogo	left	noreward	1	35	incompatible	3	null	5.002	right	1	2	correct
Gryffin	2022-11-18	gonogo	left	noreward	1	36	compatible	1	null	5.014	right	1	2	correct
Gryffin	2022-11-18	gonogo	left	noreward	1	37	compatible	2	left	0.475	left	2	1	correct
Gryffin	2022-11-18	gonogo	left	noreward	1	38	incompatible	3	null	5.018	right	1	2	correct
Gryffin	2022-11-18	gonogo	left	noreward	1	39	incompatible	4	left	0.477	left	2	1	correct
Gryffin	2022-11-18	gonogo	left	noreward	1	40	compatible	2	left	0.477	left	2	1	correct
Gryffin	2022-11-19	gonogo	left	reward	2	1	compatible	2	left	0.631	left	2	1	correct
Gryffin	2022-11-19	gonogo	left	reward	2	2	incompatible	4	left	0.611	left	2	1	correct
Gryffin	2022-11-19	gonogo	left	reward	2	3	compatible	1	left	4.547	right	1	0	incorrect
Gryffin	2022-11-19	gonogo	left	reward	2	4	compatible	1	left	1.753	right	1	0	incorrect
Gryffin	2022-11-19	gonogo	left	reward	2	5	incompatible	4	left	0.592	left	2	1	correct
Gryffin	2022-11-19	gonogo	left	reward	2	6	compatible	1	left	3.598	right	1	0	incorrect
Gryffin	2022-11-19	gonogo	left	reward	2	7	compatible	2	left	0.882	left	2	1	correct
Gryffin	2022-11-19	gonogo	left	reward	2	8	incompatible	4	left	0.825	left	2	1	correct
Gryffin	2022-11-19	gonogo	left	reward	2	9	incompatible	3	null	5.969	right	1	1	correct
Gryffin	2022-11-19	gonogo	left	reward	2	10	incompatible	3	left	2.054	right	1	0	incorrect
Gryffin	2022-11-19	gonogo	left	reward	2	11	compatible	2	left	0.768	left	2	1	correct
Gryffin	2022-11-19	gonogo	left	reward	2	12	incompatible	3	null	5.959	right	1	1	correct
Gryffin	2022-11-19	gonogo	left	reward	2	13	compatible	2	left	0.484	left	2	1	correct
Gryffin	2022-11-19	gonogo	left	reward	2	14	incompatible	4	left	0.809	left	2	1	correct
Gryffin	2022-11-19	gonogo	left	reward	2	15	compatible	1	left	1.058	right	1	0	incorrect
Gryffin	2022-11-19	gonogo	left	reward	2	16	compatible	1	left	1.065	right	1	0	incorrect
Gryffin	2022-11-19	gonogo	left	reward	2	17	incompatible	3	left	0.859	right	1	0	incorrect
Gryffin	2022-11-19	gonogo	left	reward	2	18	incompatible	4	left	1.008	left	2	1	correct
Gryffin	2022-11-19	gonogo	left	reward	2	19	incompatible	3	left	4.494	right	1	0	incorrect
Gryffin	2022-11-19	gonogo	left	reward	2	20	compatible	2	left	0.483	left	2	1	correct
Gryffin	2022-11-19	gonogo	left	reward	2	21	incompatible	4	left	4.666	left	2	1	correct
Gryffin	2022-11-19	gonogo	left	reward	2	22	compatible	1	left	0.904	right	1	0	incorrect
Gryffin	2022-11-19	gonogo	left	reward	2	23	compatible	1	left	3.071	right	1	0	incorrect
Gryffin	2022-11-19	gonogo	left	reward	2	24	incompatible	4	left	0.829	left	2	1	correct
Gryffin	2022-11-19	gonogo	left	reward	2	25	compatible	1	left	1.553	right	1	0	incorrect
Gryffin	2022-11-19	gonogo	left	reward	2	26	compatible	1	left	0.711	right	1	0	incorrect
Gryffin	2022-11-19	gonogo	left	reward	2	27	incompatible	4	left	0.873	left	2	1	correct
Gryffin	2022-11-19	gonogo	left	reward	2	28	incompatible	3	left	0.828	right	1	0	incorrect
Gryffin	2022-11-19	gonogo	left	reward	2	29	compatible	2	left	0.482	left	2	1	correct
Gryffin	2022-11-19	gonogo	left	reward	2	30	incompatible	4	left	0.48	left	2	1	correct
Gryffin	2022-11-19	gonogo	left	reward	2	31	incompatible	3	left	0.481	right	1	0	incorrect
Gryffin	2022-11-19	gonogo	left	reward	2	32	incompatible	3	left	0.827	right	1	0	incorrect
Gryffin	2022-11-19	gonogo	left	reward	2	33	incompatible	4	left	0.928	left	2	1	correct
Gryffin	2022-11-19	gonogo	left	reward	2	34	incompatible	3	left	4.571	right	1	0	incorrect
Gryffin	2022-11-19	gonogo	left	reward	2	35	compatible	2	left	0.579	left	2	1	correct
Gryffin	2022-11-19	gonogo	left	reward	2	36	compatible	1	null	5.976	right	1	1	correct
Gryffin	2022-11-19	gonogo	left	reward	2	37	compatible	2	left	0.844	left	2	1	correct
Gryffin	2022-11-19	gonogo	left	reward	2	38	incompatible	3	left	0.986	right	1	0	incorrect
Gryffin	2022-11-19	gonogo	left	reward	2	39	compatible	2	left	0.715	left	2	1	correct
Gryffin	2022-11-19	gonogo	left	reward	2	40	compatible	2	left	0.475	left	2	1	correct
Widget	2023-01-05	gonogo	left	reward	1	1	incompatible	3	left	0.813	right	1	0	incorrect
Widget	2023-01-05	gonogo	left	reward	1	2	compatible	2	left	1.417	left	2	1	correct
Widget	2023-01-05	gonogo	left	reward	1	3	incompatible	4	null	5.002	left	2	0	incorrect
Widget	2023-01-05	gonogo	left	reward	1	4	compatible	2	left	0.814	left	2	1	correct
Widget	2023-01-05	gonogo	left	reward	1	5	incompatible	4	left	4.075	left	2	1	correct
Widget	2023-01-05	gonogo	left	reward	1	6	compatible	2	left	0.825	left	2	1	correct
Widget	2023-01-05	gonogo	left	reward	1	7	incompatible	3	null	6.261	right	1	1	correct
Widget	2023-01-05	gonogo	left	reward	1	8	incompatible	3	left	3.638	right	1	0	incorrect
Widget	2023-01-05	gonogo	left	reward	1	9	incompatible	4	left	1.532	left	2	1	correct
Widget	2023-01-05	gonogo	left	reward	1	10	incompatible	3	null	6.277	right	1	1	correct
Widget	2023-01-05	gonogo	left	reward	1	11	compatible	1	left	2.569	right	1	0	incorrect
Widget	2023-01-05	gonogo	left	reward	1	12	compatible	2	left	1.04	left	2	1	correct
Widget	2023-01-05	gonogo	left	reward	1	13	incompatible	4	left	1.047	left	2	1	correct
Widget	2023-01-05	gonogo	left	reward	1	14	compatible	1	left	0.98	right	1	0	incorrect
Widget	2023-01-05	gonogo	left	reward	1	15	compatible	1	left	3.84	right	1	0	incorrect
Widget	2023-01-05	gonogo	left	reward	1	16	incompatible	4	left	1.457	left	2	1	correct
Widget	2023-01-05	gonogo	left	reward	1	17	compatible	1	left	1.913	right	1	0	incorrect
Widget	2023-01-05	gonogo	left	reward	1	18	compatible	2	left	0.78	left	2	1	correct
Widget	2023-01-05	gonogo	left	reward	1	19	incompatible	3	null	6.278	right	1	1	correct
Widget	2023-01-05	gonogo	left	reward	1	20	compatible	1	left	1.66	right	1	0	incorrect
Widget	2023-01-05	gonogo	left	reward	1	21	compatible	1	left	3.181	right	1	0	incorrect
Widget	2023-01-05	gonogo	left	reward	1	22	incompatible	3	null	6.263	right	1	1	correct
Widget	2023-01-05	gonogo	left	reward	1	23	compatible	1	null	6.271	right	1	1	correct
Widget	2023-01-05	gonogo	left	reward	1	24	incompatible	3	null	6.282	right	1	1	correct
Widget	2023-01-05	gonogo	left	reward	1	25	incompatible	4	left	1.123	left	2	1	correct
Widget	2023-01-05	gonogo	left	reward	1	26	compatible	2	left	0.97	left	2	1	correct
Widget	2023-01-05	gonogo	left	reward	1	27	compatible	2	left	0.973	left	2	1	correct
Widget	2023-01-05	gonogo	left	reward	1	28	compatible	1	null	6.278	right	1	1	correct
Widget	2023-01-05	gonogo	left	reward	1	29	incompatible	4	left	1.197	left	2	1	correct
Widget	2023-01-05	gonogo	left	reward	1	30	incompatible	4	left	0.982	left	2	1	correct
Widget	2023-01-05	gonogo	left	reward	1	31	compatible	1	null	6.301	right	1	1	correct
Widget	2023-01-05	gonogo	left	reward	1	32	incompatible	4	left	1.152	left	2	1	correct
Widget	2023-01-05	gonogo	left	reward	1	33	compatible	2	left	0.85	left	2	1	correct
Widget	2023-01-05	gonogo	left	reward	1	34	compatible	2	left	0.792	left	2	1	correct
Widget	2023-01-05	gonogo	left	reward	1	35	compatible	1	null	6.279	right	1	1	correct
Widget	2023-01-05	gonogo	left	reward	1	36	incompatible	3	null	6.274	right	1	1	correct
Widget	2023-01-05	gonogo	left	reward	1	37	compatible	2	left	0.946	left	2	1	correct
Widget	2023-01-05	gonogo	left	reward	1	38	incompatible	3	null	6.3	right	1	1	correct
Widget	2023-01-05	gonogo	left	reward	1	39	incompatible	3	null	6.266	right	1	1	correct
Widget	2023-01-05	gonogo	left	reward	1	40	incompatible	4	left	1.09	left	2	1	correct
Widget	2023-01-12	gonogo	left	noreward	2	1	compatible	2	left	1.076	left	2	1	correct
Widget	2023-01-12	gonogo	left	noreward	2	2	incompatible	4	left	1.819	left	2	1	correct
Widget	2023-01-12	gonogo	left	noreward	2	3	compatible	1	left	1.117	right	1	0	incorrect
Widget	2023-01-12	gonogo	left	noreward	2	4	compatible	1	null	5.011	right	1	2	correct
Widget	2023-01-12	gonogo	left	noreward	2	5	compatible	1	null	5.018	right	1	2	correct
Widget	2023-01-12	gonogo	left	noreward	2	6	compatible	1	left	1.773	right	1	0	incorrect
Widget	2023-01-12	gonogo	left	noreward	2	7	incompatible	4	left	0.961	left	2	1	correct
Widget	2023-01-12	gonogo	left	noreward	2	8	compatible	2	left	0.928	left	2	1	correct
Widget	2023-01-12	gonogo	left	noreward	2	9	incompatible	3	left	1.554	right	1	0	incorrect
Widget	2023-01-12	gonogo	left	noreward	2	10	incompatible	3	null	5.002	right	1	2	correct
Widget	2023-01-12	gonogo	left	noreward	2	11	incompatible	4	left	1.052	left	2	1	correct
Widget	2023-01-12	gonogo	left	noreward	2	12	compatible	2	left	0.86	left	2	1	correct
Widget	2023-01-12	gonogo	left	noreward	2	13	compatible	2	left	0.844	left	2	1	correct
Widget	2023-01-12	gonogo	left	noreward	2	14	incompatible	3	null	5.016	right	1	2	correct
Widget	2023-01-12	gonogo	left	noreward	2	15	compatible	2	left	0.855	left	2	1	correct
Widget	2023-01-12	gonogo	left	noreward	2	16	incompatible	3	left	2.919	right	1	0	incorrect
Widget	2023-01-12	gonogo	left	noreward	2	17	incompatible	3	left	4.114	right	1	0	incorrect
Widget	2023-01-12	gonogo	left	noreward	2	18	incompatible	4	left	1.164	left	2	1	correct
Widget	2023-01-12	gonogo	left	noreward	2	19	compatible	1	null	5.002	right	1	2	correct
Widget	2023-01-12	gonogo	left	noreward	2	20	incompatible	4	left	0.944	left	2	1	correct
Widget	2023-01-12	gonogo	left	noreward	2	21	incompatible	3	null	5.009	right	1	2	correct
Widget	2023-01-12	gonogo	left	noreward	2	22	incompatible	4	left	0.956	left	2	1	correct
Widget	2023-01-12	gonogo	left	noreward	2	23	compatible	1	null	5.011	right	1	2	correct
Widget	2023-01-12	gonogo	left	noreward	2	24	incompatible	3	null	5.017	right	1	2	correct
Widget	2023-01-12	gonogo	left	noreward	2	25	compatible	1	null	5.009	right	1	2	correct
Widget	2023-01-12	gonogo	left	noreward	2	26	incompatible	4	left	0.959	left	2	1	correct
Widget	2023-01-12	gonogo	left	noreward	2	27	compatible	2	left	0.893	left	2	1	correct
Widget	2023-01-12	gonogo	left	noreward	2	28	incompatible	3	null	5.009	right	1	2	correct
Widget	2023-01-12	gonogo	left	noreward	2	29	compatible	1	null	5.016	right	1	2	correct
Widget	2023-01-12	gonogo	left	noreward	2	30	compatible	2	left	0.912	left	2	1	correct
Widget	2023-01-12	gonogo	left	noreward	2	31	incompatible	3	left	0.846	right	1	0	incorrect
Widget	2023-01-12	gonogo	left	noreward	2	32	compatible	2	left	0.914	left	2	1	correct
Widget	2023-01-12	gonogo	left	noreward	2	33	incompatible	4	left	1.044	left	2	1	correct
Widget	2023-01-12	gonogo	left	noreward	2	34	compatible	2	left	0.949	left	2	1	correct
Widget	2023-01-12	gonogo	left	noreward	2	35	compatible	1	left	1.078	right	1	0	incorrect
Widget	2023-01-12	gonogo	left	noreward	2	36	incompatible	3	null	5.003	right	1	2	correct
Widget	2023-01-12	gonogo	left	noreward	2	37	incompatible	4	left	1.024	left	2	1	correct
Widget	2023-01-12	gonogo	left	noreward	2	38	compatible	2	left	0.809	left	2	1	correct
Widget	2023-01-12	gonogo	left	noreward	2	39	compatible	1	null	5.016	right	1	2	correct
Widget	2023-01-12	gonogo	left	noreward	2	40	incompatible	4	left	1.032	left	2	1	correct
nkima	2022-11-18	gonogo	left	reward	1	1	incompatible	3	left	3.03	right	1	0	incorrect
nkima	2022-11-18	gonogo	left	reward	1	2	compatible	2	left	0.9	left	2	1	correct
nkima	2022-11-18	gonogo	left	reward	1	3	incompatible	4	left	1.054	left	2	1	correct
nkima	2022-11-18	gonogo	left	reward	1	4	incompatible	3	null	6.239	right	1	1	correct
nkima	2022-11-18	gonogo	left	reward	1	5	incompatible	4	left	1.017	left	2	1	correct
nkima	2022-11-18	gonogo	left	reward	1	6	compatible	1	left	4.437	right	1	0	incorrect
nkima	2022-11-18	gonogo	left	reward	1	7	compatible	1	null	6.257	right	1	1	correct
nkima	2022-11-18	gonogo	left	reward	1	8	compatible	2	left	0.933	left	2	1	correct
nkima	2022-11-18	gonogo	left	reward	1	9	compatible	2	left	1.215	left	2	1	correct
nkima	2022-11-18	gonogo	left	reward	1	10	incompatible	3	left	1.48	right	1	0	incorrect
nkima	2022-11-18	gonogo	left	reward	1	11	compatible	1	null	6.216	right	1	1	correct
nkima	2022-11-18	gonogo	left	reward	1	12	compatible	2	left	0.932	left	2	1	correct
nkima	2022-11-18	gonogo	left	reward	1	13	compatible	1	null	6.23	right	1	1	correct
nkima	2022-11-18	gonogo	left	reward	1	14	incompatible	4	left	0.978	left	2	1	correct
nkima	2022-11-18	gonogo	left	reward	1	15	incompatible	3	null	6.239	right	1	1	correct
nkima	2022-11-18	gonogo	left	reward	1	16	compatible	1	null	6.235	right	1	1	correct
nkima	2022-11-18	gonogo	left	reward	1	17	incompatible	3	null	6.239	right	1	1	correct
nkima	2022-11-18	gonogo	left	reward	1	18	compatible	2	left	0.763	left	2	1	correct
nkima	2022-11-18	gonogo	left	reward	1	19	incompatible	4	left	0.877	left	2	1	correct
nkima	2022-11-18	gonogo	left	reward	1	20	incompatible	4	left	0.949	left	2	1	correct
nkima	2022-11-18	gonogo	left	reward	1	21	compatible	1	null	6.216	right	1	1	correct
nkima	2022-11-18	gonogo	left	reward	1	22	compatible	1	null	6.238	right	1	1	correct
nkima	2022-11-18	gonogo	left	reward	1	23	compatible	2	left	0.901	left	2	1	correct
nkima	2022-11-18	gonogo	left	reward	1	24	incompatible	3	left	2.178	right	1	0	incorrect
nkima	2022-11-18	gonogo	left	reward	1	25	incompatible	3	null	6.265	right	1	1	correct
nkima	2022-11-18	gonogo	left	reward	1	26	compatible	1	null	6.251	right	1	1	correct
nkima	2022-11-18	gonogo	left	reward	1	27	compatible	2	left	0.902	left	2	1	correct
nkima	2022-11-18	gonogo	left	reward	1	28	incompatible	4	left	0.93	left	2	1	correct
nkima	2022-11-18	gonogo	left	reward	1	29	compatible	1	null	6.231	right	1	1	correct
nkima	2022-11-18	gonogo	left	reward	1	30	incompatible	3	null	6.223	right	1	1	correct
nkima	2022-11-18	gonogo	left	reward	1	31	compatible	2	left	0.731	left	2	1	correct
nkima	2022-11-18	gonogo	left	reward	1	32	incompatible	4	left	0.931	left	2	1	correct
nkima	2022-11-18	gonogo	left	reward	1	33	incompatible	4	left	0.865	left	2	1	correct
nkima	2022-11-18	gonogo	left	reward	1	34	incompatible	3	null	6.225	right	1	1	correct
nkima	2022-11-18	gonogo	left	reward	1	35	compatible	1	null	6.245	right	1	1	correct
nkima	2022-11-18	gonogo	left	reward	1	36	compatible	2	left	0.937	left	2	1	correct
nkima	2022-11-18	gonogo	left	reward	1	37	incompatible	4	left	0.934	left	2	1	correct
nkima	2022-11-18	gonogo	left	reward	1	38	incompatible	3	null	6.215	right	1	1	correct
nkima	2022-11-18	gonogo	left	reward	1	39	incompatible	4	left	0.865	left	2	1	correct
nkima	2022-11-18	gonogo	left	reward	1	40	compatible	2	left	0.862	left	2	1	correct
nkima	2022-11-19	gonogo	left	noreward	2	1	incompatible	4	left	1.466	left	2	1	correct
nkima	2022-11-19	gonogo	left	noreward	2	2	incompatible	3	left	1.082	right	1	0	incorrect
nkima	2022-11-19	gonogo	left	noreward	2	3	incompatible	3	left	1.207	right	1	0	incorrect
nkima	2022-11-19	gonogo	left	noreward	2	4	incompatible	4	left	1.001	left	2	1	correct
nkima	2022-11-19	gonogo	left	noreward	2	5	incompatible	3	left	2.629	right	1	0	incorrect
nkima	2022-11-19	gonogo	left	noreward	2	6	compatible	1	left	2.294	right	1	0	incorrect
nkima	2022-11-19	gonogo	left	noreward	2	7	incompatible	3	null	5.009	right	1	2	correct
nkima	2022-11-19	gonogo	left	noreward	2	8	compatible	1	null	5.017	right	1	2	correct
nkima	2022-11-19	gonogo	left	noreward	2	9	compatible	2	left	0.949	left	2	1	correct
nkima	2022-11-19	gonogo	left	noreward	2	10	compatible	2	left	1.109	left	2	1	correct
nkima	2022-11-19	gonogo	left	noreward	2	11	incompatible	4	left	1.042	left	2	1	correct
nkima	2022-11-19	gonogo	left	noreward	2	12	compatible	2	left	0.965	left	2	1	correct
nkima	2022-11-19	gonogo	left	noreward	2	13	compatible	2	left	0.909	left	2	1	correct
nkima	2022-11-19	gonogo	left	noreward	2	14	incompatible	3	null	5.007	right	1	2	correct
nkima	2022-11-19	gonogo	left	noreward	2	15	compatible	1	null	5.012	right	1	2	correct
nkima	2022-11-19	gonogo	left	noreward	2	16	incompatible	4	left	0.931	left	2	1	correct
nkima	2022-11-19	gonogo	left	noreward	2	17	compatible	1	null	5.005	right	1	2	correct
nkima	2022-11-19	gonogo	left	noreward	2	18	incompatible	4	left	0.868	left	2	1	correct
nkima	2022-11-19	gonogo	left	noreward	2	19	compatible	2	left	0.878	left	2	1	correct
nkima	2022-11-19	gonogo	left	noreward	2	20	compatible	1	null	5.012	right	1	2	correct
nkima	2022-11-19	gonogo	left	noreward	2	21	incompatible	4	left	0.916	left	2	1	correct
nkima	2022-11-19	gonogo	left	noreward	2	22	compatible	2	left	0.925	left	2	1	correct
nkima	2022-11-19	gonogo	left	noreward	2	23	incompatible	4	left	1.002	left	2	1	correct
nkima	2022-11-19	gonogo	left	noreward	2	24	incompatible	3	null	5.007	right	1	2	correct
nkima	2022-11-19	gonogo	left	noreward	2	25	compatible	2	left	0.886	left	2	1	correct
nkima	2022-11-19	gonogo	left	noreward	2	26	compatible	1	null	5.004	right	1	2	correct
nkima	2022-11-19	gonogo	left	noreward	2	27	incompatible	3	null	5.01	right	1	2	correct
nkima	2022-11-19	gonogo	left	noreward	2	28	incompatible	4	left	0.902	left	2	1	correct
nkima	2022-11-19	gonogo	left	noreward	2	29	compatible	2	left	1.64	left	2	1	correct
nkima	2022-11-19	gonogo	left	noreward	2	30	compatible	1	null	5.013	right	1	2	correct
nkima	2022-11-19	gonogo	left	noreward	2	31	incompatible	3	left	1.598	right	1	0	incorrect
nkima	2022-11-19	gonogo	left	noreward	2	32	compatible	2	left	0.891	left	2	1	correct
nkima	2022-11-19	gonogo	left	noreward	2	33	compatible	1	null	5.011	right	1	2	correct
nkima	2022-11-19	gonogo	left	noreward	2	34	compatible	2	left	0.911	left	2	1	correct
nkima	2022-11-19	gonogo	left	noreward	2	35	incompatible	4	left	0.885	left	2	1	correct
nkima	2022-11-19	gonogo	left	noreward	2	36	compatible	1	null	5.004	right	1	2	correct
nkima	2022-11-19	gonogo	left	noreward	2	37	incompatible	3	null	5.013	right	1	2	correct
nkima	2022-11-19	gonogo	left	noreward	2	38	incompatible	4	left	0.901	left	2	1	correct
nkima	2022-11-19	gonogo	left	noreward	2	39	compatible	1	null	5.003	right	1	2	correct
nkima	2022-11-19	gonogo	left	noreward	2	40	incompatible	3	left	1.207	right	1	0	incorrect
Nala	2023-01-05	gonogo	left	noreward	1	1	incompatible	3	left	1.096	right	1	0	incorrect
Nala	2023-01-05	gonogo	left	noreward	1	2	compatible	2	left	0.822	left	2	1	correct
Nala	2023-01-05	gonogo	left	noreward	1	3	incompatible	3	left	1.501	right	1	0	incorrect
Nala	2023-01-05	gonogo	left	noreward	1	4	incompatible	4	left	0.695	left	2	1	correct
Nala	2023-01-05	gonogo	left	noreward	1	5	incompatible	3	left	2.211	right	1	0	incorrect
Nala	2023-01-05	gonogo	left	noreward	1	6	compatible	1	left	3.551	right	1	0	incorrect
Nala	2023-01-05	gonogo	left	noreward	1	7	compatible	2	left	0.611	left	2	1	correct
Nala	2023-01-05	gonogo	left	noreward	1	8	incompatible	4	left	0.664	left	2	1	correct
Nala	2023-01-05	gonogo	left	noreward	1	9	compatible	1	null	5.011	right	1	2	correct
Nala	2023-01-05	gonogo	left	noreward	1	10	incompatible	4	left	1.011	left	2	1	correct
Nala	2023-01-05	gonogo	left	noreward	1	11	compatible	2	left	0.948	left	2	1	correct
Nala	2023-01-05	gonogo	left	noreward	1	12	compatible	1	null	5.008	right	1	2	correct
Nala	2023-01-05	gonogo	left	noreward	1	13	compatible	1	null	5.015	right	1	2	correct
Nala	2023-01-05	gonogo	left	noreward	1	14	compatible	2	left	0.629	left	2	1	correct
Nala	2023-01-05	gonogo	left	noreward	1	15	compatible	1	left	4.401	right	1	0	incorrect
Nala	2023-01-05	gonogo	left	noreward	1	16	incompatible	3	left	0.705	right	1	0	incorrect
Nala	2023-01-05	gonogo	left	noreward	1	17	compatible	2	left	0.653	left	2	1	correct
Nala	2023-01-05	gonogo	left	noreward	1	18	incompatible	4	left	0.718	left	2	1	correct
Nala	2023-01-05	gonogo	left	noreward	1	19	incompatible	3	left	1.887	right	1	0	incorrect
Nala	2023-01-05	gonogo	left	noreward	1	20	incompatible	4	left	0.863	left	2	1	correct
Nala	2023-01-05	gonogo	left	noreward	1	21	compatible	2	left	0.617	left	2	1	correct
Nala	2023-01-05	gonogo	left	noreward	1	22	incompatible	4	left	0.713	left	2	1	correct
Nala	2023-01-05	gonogo	left	noreward	1	23	compatible	2	left	0.784	left	2	1	correct
Nala	2023-01-05	gonogo	left	noreward	1	24	compatible	1	null	5.005	right	1	2	correct
Nala	2023-01-05	gonogo	left	noreward	1	25	incompatible	3	left	1.486	right	1	0	incorrect
Nala	2023-01-05	gonogo	left	noreward	1	26	compatible	2	left	0.963	left	2	1	correct
Nala	2023-01-05	gonogo	left	noreward	1	27	incompatible	3	left	2.539	right	1	0	incorrect
Nala	2023-01-05	gonogo	left	noreward	1	28	incompatible	4	left	0.911	left	2	1	correct
Nala	2023-01-05	gonogo	left	noreward	1	29	compatible	2	left	0.74	left	2	1	correct
Nala	2023-01-05	gonogo	left	noreward	1	30	incompatible	4	left	0.633	left	2	1	correct
Nala	2023-01-05	gonogo	left	noreward	1	31	compatible	1	left	1.188	right	1	0	incorrect
Nala	2023-01-05	gonogo	left	noreward	1	32	incompatible	4	left	0.617	left	2	1	correct
Nala	2023-01-05	gonogo	left	noreward	1	33	compatible	2	left	0.678	left	2	1	correct
Nala	2023-01-05	gonogo	left	noreward	1	34	incompatible	3	left	1.344	right	1	0	incorrect
Nala	2023-01-05	gonogo	left	noreward	1	35	compatible	1	null	5.016	right	1	2	correct
Nala	2023-01-05	gonogo	left	noreward	1	36	incompatible	3	left	1.907	right	1	0	incorrect
Nala	2023-01-05	gonogo	left	noreward	1	37	compatible	1	null	5.005	right	1	2	correct
Nala	2023-01-05	gonogo	left	noreward	1	38	incompatible	3	left	1.244	right	1	0	incorrect
Nala	2023-01-05	gonogo	left	noreward	1	39	incompatible	4	left	0.66	left	2	1	correct
Nala	2023-01-05	gonogo	left	noreward	1	40	compatible	1	null	5.01	right	1	2	correct
Nala	2023-01-06	gonogo	left	reward	2	1	incompatible	3	left	2.492	right	1	0	incorrect
Nala	2023-01-06	gonogo	left	reward	2	2	compatible	1	left	1.468	right	1	0	incorrect
Nala	2023-01-06	gonogo	left	reward	2	3	incompatible	3	left	1.166	right	1	0	incorrect
Nala	2023-01-06	gonogo	left	reward	2	4	compatible	1	left	1.556	right	1	0	incorrect
Nala	2023-01-06	gonogo	left	reward	2	5	compatible	1	left	2.317	right	1	0	incorrect
Nala	2023-01-06	gonogo	left	reward	2	6	incompatible	3	left	1.667	right	1	0	incorrect
Nala	2023-01-06	gonogo	left	reward	2	7	incompatible	4	left	1.168	left	2	1	correct
Nala	2023-01-06	gonogo	left	reward	2	8	incompatible	4	left	0.908	left	2	1	correct
Nala	2023-01-06	gonogo	left	reward	2	9	incompatible	3	left	2.646	right	1	0	incorrect
Nala	2023-01-06	gonogo	left	reward	2	10	compatible	2	left	1.016	left	2	1	correct
Nala	2023-01-06	gonogo	left	reward	2	11	compatible	2	left	0.901	left	2	1	correct
Nala	2023-01-06	gonogo	left	reward	2	12	incompatible	4	left	0.656	left	2	1	correct
Nala	2023-01-06	gonogo	left	reward	2	13	incompatible	3	left	0.948	right	1	0	incorrect
Nala	2023-01-06	gonogo	left	reward	2	14	compatible	2	left	0.801	left	2	1	correct
Nala	2023-01-06	gonogo	left	reward	2	15	compatible	1	left	1.733	right	1	0	incorrect
Nala	2023-01-06	gonogo	left	reward	2	16	compatible	2	left	0.708	left	2	1	correct
Nala	2023-01-06	gonogo	left	reward	2	17	compatible	1	left	1.712	right	1	0	incorrect
Nala	2023-01-06	gonogo	left	reward	2	18	compatible	2	left	0.704	left	2	1	correct
Nala	2023-01-06	gonogo	left	reward	2	19	incompatible	4	left	0.684	left	2	1	correct
Nala	2023-01-06	gonogo	left	reward	2	20	incompatible	4	left	0.806	left	2	1	correct
Nala	2023-01-06	gonogo	left	reward	2	21	compatible	2	left	0.706	left	2	1	correct
Nala	2023-01-06	gonogo	left	reward	2	22	compatible	1	left	1.701	right	1	0	incorrect
Nala	2023-01-06	gonogo	left	reward	2	23	compatible	1	left	1.085	right	1	0	incorrect
Nala	2023-01-06	gonogo	left	reward	2	24	compatible	2	left	0.872	left	2	1	correct
Nala	2023-01-06	gonogo	left	reward	2	25	compatible	1	left	1.416	right	1	0	incorrect
Nala	2023-01-06	gonogo	left	reward	2	26	compatible	1	left	1.144	right	1	0	incorrect
Nala	2023-01-06	gonogo	left	reward	2	27	incompatible	3	left	3.191	right	1	0	incorrect
Nala	2023-01-06	gonogo	left	reward	2	28	compatible	2	left	0.55	left	2	1	correct
Nala	2023-01-06	gonogo	left	reward	2	29	incompatible	4	left	0.497	left	2	1	correct
Nala	2023-01-06	gonogo	left	reward	2	30	compatible	2	left	0.533	left	2	1	correct
Nala	2023-01-06	gonogo	left	reward	2	31	incompatible	3	left	0.505	right	1	0	incorrect
Nala	2023-01-06	gonogo	left	reward	2	32	compatible	1	left	0.945	right	1	0	incorrect
Nala	2023-01-06	gonogo	left	reward	2	33	incompatible	3	left	0.943	right	1	0	incorrect
Nala	2023-01-06	gonogo	left	reward	2	34	incompatible	4	left	0.668	left	2	1	correct
Nala	2023-01-06	gonogo	left	reward	2	35	incompatible	4	left	0.618	left	2	1	correct
Nala	2023-01-06	gonogo	left	reward	2	36	incompatible	4	left	0.746	left	2	1	correct
Nala	2023-01-06	gonogo	left	reward	2	37	incompatible	4	left	0.665	left	2	1	correct
Nala	2023-01-06	gonogo	left	reward	2	38	incompatible	3	left	3.022	right	1	0	incorrect
Nala	2023-01-06	gonogo	left	reward	2	39	incompatible	3	left	2.214	right	1	0	incorrect
Nala	2023-01-06	gonogo	left	reward	2	40	compatible	2	left	0.868	left	2	1	correct
gambit	2023-01-28	gonogo	right	noreward	1	1	compatible	2	right	4.853	left	2	0	incorrect
gambit	2023-01-28	gonogo	right	noreward	1	2	incompatible	3	right	2.442	right	1	1	correct
gambit	2023-01-28	gonogo	right	noreward	1	3	compatible	1	right	4.835	right	1	1	correct
gambit	2023-01-28	gonogo	right	noreward	1	4	incompatible	4	right	2.516	left	2	0	incorrect
gambit	2023-01-28	gonogo	right	noreward	1	5	incompatible	4	right	2.508	left	2	0	incorrect
gambit	2023-01-28	gonogo	right	noreward	1	6	incompatible	4	right	3.803	left	2	0	incorrect
gambit	2023-01-28	gonogo	right	noreward	1	7	incompatible	3	right	4.609	right	1	1	correct
gambit	2023-01-28	gonogo	right	noreward	1	8	compatible	1	right	3.604	right	1	1	correct
gambit	2023-01-28	gonogo	right	noreward	1	9	incompatible	4	right	0.989	left	2	0	incorrect
gambit	2023-01-28	gonogo	right	noreward	1	10	compatible	2	null	5.015	left	2	2	correct
gambit	2023-01-28	gonogo	right	noreward	1	11	incompatible	3	right	1.352	right	1	1	correct
gambit	2023-01-28	gonogo	right	noreward	1	12	compatible	1	right	1.778	right	1	1	correct
gambit	2023-01-28	gonogo	right	noreward	1	13	incompatible	3	null	5.006	right	1	2	incorrect
gambit	2023-01-28	gonogo	right	noreward	1	14	compatible	1	right	1.655	right	1	1	correct
gambit	2023-01-28	gonogo	right	noreward	1	15	incompatible	3	right	1.154	right	1	1	correct
gambit	2023-01-28	gonogo	right	noreward	1	16	incompatible	4	right	3.369	left	2	0	incorrect
gambit	2023-01-28	gonogo	right	noreward	1	17	compatible	2	right	3.312	left	2	0	incorrect
gambit	2023-01-28	gonogo	right	noreward	1	18	compatible	2	right	1.483	left	2	0	incorrect
gambit	2023-01-28	gonogo	right	noreward	1	19	compatible	1	right	3.093	right	1	1	correct
gambit	2023-01-28	gonogo	right	noreward	1	20	compatible	2	right	3.933	left	2	0	incorrect
gambit	2023-01-28	gonogo	right	noreward	1	21	incompatible	4	right	2.814	left	2	0	incorrect
gambit	2023-01-28	gonogo	right	noreward	1	22	incompatible	3	right	2.938	right	1	1	correct
gambit	2023-01-28	gonogo	right	noreward	1	23	incompatible	4	right	3.418	left	2	0	incorrect
gambit	2023-01-28	gonogo	right	noreward	1	24	compatible	1	right	2.934	right	1	1	correct
gambit	2023-01-28	gonogo	right	noreward	1	25	compatible	2	right	2.668	left	2	0	incorrect
gambit	2023-01-28	gonogo	right	noreward	1	26	incompatible	3	right	3.221	right	1	1	correct
gambit	2023-01-28	gonogo	right	noreward	1	27	compatible	2	right	1.498	left	2	0	incorrect
gambit	2023-01-28	gonogo	right	noreward	1	28	incompatible	4	right	2.943	left	2	0	incorrect
gambit	2023-01-28	gonogo	right	noreward	1	29	compatible	2	right	3.21	left	2	0	incorrect
gambit	2023-01-28	gonogo	right	noreward	1	30	incompatible	4	right	1.131	left	2	0	incorrect
gambit	2023-01-28	gonogo	right	noreward	1	31	incompatible	3	null	5.001	right	1	2	incorrect
gambit	2023-01-28	gonogo	right	noreward	1	32	compatible	1	right	2.82	right	1	1	correct
gambit	2023-01-28	gonogo	right	noreward	1	33	incompatible	4	right	1.518	left	2	0	incorrect
gambit	2023-01-28	gonogo	right	noreward	1	34	compatible	1	right	1.401	right	1	1	correct
gambit	2023-01-28	gonogo	right	noreward	1	35	compatible	2	right	2.215	left	2	0	incorrect
gambit	2023-01-28	gonogo	right	noreward	1	36	incompatible	3	null	5.014	right	1	2	incorrect
gambit	2023-01-28	gonogo	right	noreward	1	37	compatible	1	right	3.166	right	1	1	correct
gambit	2023-01-28	gonogo	right	noreward	1	38	compatible	2	null	5.017	left	2	2	correct
gambit	2023-01-28	gonogo	right	noreward	1	39	compatible	1	right	1.734	right	1	1	correct
gambit	2023-01-28	gonogo	right	noreward	1	40	incompatible	3	null	5.003	right	1	2	incorrect
gambit	2023-02-02	gonogo	right	reward	2	1	incompatible	4	right	4.226	left	2	0	incorrect
gambit	2023-02-02	gonogo	right	reward	2	2	incompatible	4	right	1.341	left	2	0	incorrect
gambit	2023-02-02	gonogo	right	reward	2	3	incompatible	3	right	2.468	right	1	1	correct
gambit	2023-02-02	gonogo	right	reward	2	4	compatible	1	right	2.104	right	1	1	correct
gambit	2023-02-02	gonogo	right	reward	2	5	compatible	2	right	3.612	left	2	0	incorrect
gambit	2023-02-02	gonogo	right	reward	2	6	compatible	2	right	4.188	left	2	0	incorrect
gambit	2023-02-02	gonogo	right	reward	2	7	incompatible	3	null	5.001	right	1	0	incorrect
gambit	2023-02-02	gonogo	right	reward	2	8	incompatible	4	right	1.449	left	2	0	incorrect
gambit	2023-02-02	gonogo	right	reward	2	9	compatible	2	right	1.181	left	2	0	incorrect
gambit	2023-02-02	gonogo	right	reward	2	10	incompatible	3	right	1.709	right	1	1	correct
gambit	2023-02-02	gonogo	right	reward	2	11	compatible	2	right	4.031	left	2	0	incorrect
gambit	2023-02-02	gonogo	right	reward	2	12	compatible	1	right	3.447	right	1	1	correct
gambit	2023-02-02	gonogo	right	reward	2	13	incompatible	4	right	1.01	left	2	0	incorrect
gambit	2023-02-02	gonogo	right	reward	2	14	compatible	2	right	3.477	left	2	0	incorrect
gambit	2023-02-02	gonogo	right	reward	2	15	compatible	1	right	2.541	right	1	1	correct
gambit	2023-02-02	gonogo	right	reward	2	16	compatible	1	right	1.514	right	1	1	correct
gambit	2023-02-02	gonogo	right	reward	2	17	incompatible	3	right	3.577	right	1	1	correct
gambit	2023-02-02	gonogo	right	reward	2	18	compatible	1	right	1.515	right	1	1	correct
gambit	2023-02-02	gonogo	right	reward	2	19	incompatible	4	right	3.236	left	2	0	incorrect
gambit	2023-02-02	gonogo	right	reward	2	20	incompatible	3	null	5.016	right	1	0	incorrect
gambit	2023-02-02	gonogo	right	reward	2	21	compatible	1	right	1.137	right	1	1	correct
gambit	2023-02-02	gonogo	right	reward	2	22	compatible	2	right	4.028	left	2	0	incorrect
gambit	2023-02-02	gonogo	right	reward	2	23	compatible	2	right	1.129	left	2	0	incorrect
gambit	2023-02-02	gonogo	right	reward	2	24	compatible	2	right	1.446	left	2	0	incorrect
gambit	2023-02-02	gonogo	right	reward	2	25	compatible	1	right	3.921	right	1	1	correct
gambit	2023-02-02	gonogo	right	reward	2	26	compatible	2	null	6.33	left	2	1	correct
gambit	2023-02-02	gonogo	right	reward	2	27	incompatible	4	right	0.976	left	2	0	incorrect
gambit	2023-02-02	gonogo	right	reward	2	28	incompatible	3	right	3.528	right	1	1	correct
gambit	2023-02-02	gonogo	right	reward	2	29	incompatible	3	right	2.544	right	1	1	correct
gambit	2023-02-02	gonogo	right	reward	2	30	compatible	1	right	1.202	right	1	1	correct
gambit	2023-02-02	gonogo	right	reward	2	31	compatible	1	right	1.022	right	1	1	correct
gambit	2023-02-02	gonogo	right	reward	2	32	incompatible	3	right	2.19	right	1	1	correct
gambit	2023-02-02	gonogo	right	reward	2	33	compatible	2	null	6.294	left	2	1	correct
gambit	2023-02-02	gonogo	right	reward	2	34	incompatible	3	right	4.169	right	1	1	correct
gambit	2023-02-02	gonogo	right	reward	2	35	incompatible	4	right	1.881	left	2	0	incorrect
gambit	2023-02-02	gonogo	right	reward	2	36	compatible	1	right	0.848	right	1	1	correct
gambit	2023-02-02	gonogo	right	reward	2	37	incompatible	4	null	6.297	left	2	1	correct
gambit	2023-02-02	gonogo	right	reward	2	38	incompatible	3	right	2.5	right	1	1	correct
gambit	2023-02-02	gonogo	right	reward	2	39	incompatible	4	right	2.614	left	2	0	incorrect
gambit	2023-02-02	gonogo	right	reward	2	40	incompatible	4	right	1.834	left	2	0	incorrect
